# Supplementary material for: Cdh2, a downstream target of Hes7, regulates somitogenesis by supporting FGF signalling
Source: Development. 2025 Sep 15;152(17):dev204743. doi: 10.1242/dev.204743 (PMC12516320; doi:10.1242/dev.204743)
Supplement: Table S1. Table of the most significant Hes7 binding peaks identified by the ChIPseq data using anti-Hes7 antibody in E9.5 mouse embryos (see Fig. 1A; Fig. S1 and Methods). [file develop-152-204743-TableS1.xlsx]

## Sheet: Intervals
Sample	Interval	Chromosome	Start	End	Length	Peak Summit	Peak Val	Avg Val	CGIslandCount	PromoterCount	GeneCount	Gene List	Dist to Start	Position	UCSC Link
1_PSM_Hes7_mm10	303	16	30062702	30067798	5096	30064288	117	25.2642	2	1	1	Hes1	-1069	upstream	1_PSM_Hes7_mm10::1::303_chr16
1_PSM_Hes7_mm10	297	16	17801108	17804878	3770	17802944	95	20.3051	2	0	2	Klhl22, Scarf2	43323, 5662	downstream, in gene	1_PSM_Hes7_mm10::1::297_chr16
1_PSM_Hes7_mm10	90	11	12025057	12027537	2480	12026272	94	32.1818	1	0	1	Grb10	11148	in gene	1_PSM_Hes7_mm10::1::90_chr11
1_PSM_Hes7_mm10	172	12	81026606	81027465	859	81027008	82	45.0741	1	1	1	Smoc1	200	in gene	1_PSM_Hes7_mm10::1::172_chr12
1_PSM_Hes7_mm10	413	19	45540381	45543020	2639	45541856	80	13.9268	1	1	3	Btrc, Gm19639, Poll	178122, 340, 18687	downstream, in gene, downstream	1_PSM_Hes7_mm10::1::413_chr19
1_PSM_Hes7_mm10	679	5	140605328	140608430	3102	140606560	76	23.1443	2	2	2	Lfng, Gm10091	-781, -9135	upstream, upstream	1_PSM_Hes7_mm10::1::679_chr5
1_PSM_Hes7_mm10	800	8	34804470	34806060	1590	34804976	63	18.06	0	1	2	Dusp4, Gm9648	-2634, 5433	upstream, downstream	1_PSM_Hes7_mm10::1::800_chr8
1_PSM_Hes7_mm10	236	14	33446540	33448141	1601	33447424	60	14.78	1	1	1	Mapk8	-266	upstream	1_PSM_Hes7_mm10::1::236_chr14
1_PSM_Hes7_mm10	113	11	69117691	69119588	1897	69118080	53	11.6	1	2	4	Per1, 9130213A22Rik, Hes7, Aloxe3	19124, 4503, -2373, -8297	downstream, downstream, upstream, upstream	1_PSM_Hes7_mm10::1::113_chr11
1_PSM_Hes7_mm10	878	9	75409662	75410576	914	75410144	53	17.4138	1	2	2	Mapk6, 4933433G15Rik	-130, -40	upstream, upstream	1_PSM_Hes7_mm10::1::878_chr9
1_PSM_Hes7_mm10	480	2	152398321	152399375	1054	152398912	51	18.8485	1	1	1	Sox12	-866	upstream	1_PSM_Hes7_mm10::1::480_chr2
1_PSM_Hes7_mm10	846	8	126583660	126584931	1271	126584256	50	16.975	1	0	1	Irf2bp2	9180	downstream	1_PSM_Hes7_mm10::1::846_chr8
1_PSM_Hes7_mm10	130	11	97149676	97151322	1646	97150752	48	19.3725	1	1	2	Tbkbp1, Kpnb1	-1040, 37140	upstream, downstream	1_PSM_Hes7_mm10::1::130_chr11
1_PSM_Hes7_mm10	510	3	41082194	41084132	1938	41083424	48	12.9508	1	1	1	Pgrmc2	-378	upstream	1_PSM_Hes7_mm10::1::510_chr3
1_PSM_Hes7_mm10	674	5	136101821	136103654	1833	136102368	47	11.6724	1	0	1	Rasa4	18452	in gene	1_PSM_Hes7_mm10::1::674_chr5
1_PSM_Hes7_mm10	795	8	25753621	25755164	1543	25754496	47	12.2917	1	2	3	Ddhd2, Gm17484, Bag4	-216, 16, 30713	upstream, in gene, downstream	1_PSM_Hes7_mm10::1::795_chr8
1_PSM_Hes7_mm10	523	3	84039249	84041093	1844	84040416	46	12.3621	1	1	1	D930015E06Rik	-255	upstream	1_PSM_Hes7_mm10::1::523_chr3
1_PSM_Hes7_mm10	221	13	97784685	97786329	1644	97785312	44	13.6275	0	0	0				1_PSM_Hes7_mm10::1::221_chr13
1_PSM_Hes7_mm10	588	4	129741845	129743105	1260	129742496	44	14.325	1	1	1	Khdrbs1	-193	upstream	1_PSM_Hes7_mm10::1::588_chr4
1_PSM_Hes7_mm10	119	11	78031577	78032741	1164	78032320	43	14.6486	1	3	4	Phf12, A030003K02Rik, Dhrs13, Flot2	49504, 345, 7, -5621	downstream, in gene, in gene, upstream	1_PSM_Hes7_mm10::1::119_chr11
1_PSM_Hes7_mm10	880	9	87015208	87016467	1259	87015440	43	15.3333	1	2	2	Ripply2, Cyb5r4	-97, -6589	upstream, upstream	1_PSM_Hes7_mm10::1::880_chr9
1_PSM_Hes7_mm10	504	2	180023469	180025439	1970	180024661	42	12.6885	1	1	1	Lsm14b	-326	upstream	1_PSM_Hes7_mm10::1::504_chr2
1_PSM_Hes7_mm10	543	3	127631571	127634672	3101	127632672	42	11.3918	1	1	1	Neurog2	-473	upstream	1_PSM_Hes7_mm10::1::543_chr3
1_PSM_Hes7_mm10	714	6	84582235	84585654	3419	84583520	42	10.3585	1	0	1	Cyp26b1	10388	in gene	1_PSM_Hes7_mm10::1::714_chr6
1_PSM_Hes7_mm10	641	5	45856943	45857998	1055	45857504	40	12.7576	1	1	1	Lcorl	36	in gene	1_PSM_Hes7_mm10::1::641_chr5
1_PSM_Hes7_mm10	899	9	114562700	114564560	1860	114563776	38	12.3966	1	1	1	Trim71	593	in gene	1_PSM_Hes7_mm10::1::899_chr9
1_PSM_Hes7_mm10	277	15	85734634	85736318	1684	85735488	37	14	1	1	1	Ppara	-76	upstream	1_PSM_Hes7_mm10::1::277_chr15
1_PSM_Hes7_mm10	821	8	84810585	84811446	861	84811104	37	12.1852	0	0	1	Dand5	21161	downstream	1_PSM_Hes7_mm10::1::821_chr8
1_PSM_Hes7_mm10	71	10	82698477	82699785	1308	82699072	36	12.8049	1	1	2	Glt8d2, Hcfc2	-8422, 65	upstream, in gene	1_PSM_Hes7_mm10::1::71_chr10
1_PSM_Hes7_mm10	376	18	35561608	35562976	1368	35562112	36	10.4186	1	1	4	Snhg4, Mir1949, Snora74a, Matr3	8702, 7545, 5082, -46	downstream, downstream, downstream, upstream	1_PSM_Hes7_mm10::1::376_chr18
1_PSM_Hes7_mm10	464	2	119321820	119323433	1613	119322592	35	13.7843	1	1	2	Gm14207, Dll4	3605, -3192	in gene, upstream	1_PSM_Hes7_mm10::1::464_chr2
1_PSM_Hes7_mm10	555	4	33550965	33552391	1426	33551840	35	11.4667	0	0	0				1_PSM_Hes7_mm10::1::555_chr4
1_PSM_Hes7_mm10	598	4	136247075	136248867	1792	136247968	35	12.1964	1	1	2	Asap3, Tcea3	41603, 11	downstream, in gene	1_PSM_Hes7_mm10::1::598_chr4
1_PSM_Hes7_mm10	823	8	84977838	84979370	1532	84978880	35	9.45833	1	1	3	LOC101055733, Prdx2, Junb	-9347, 9232, -132	upstream, downstream, upstream	1_PSM_Hes7_mm10::1::823_chr8
1_PSM_Hes7_mm10	709	6	64727896	64730554	2658	64729456	34	12.6386	1	1	1	Atoh1	310	in gene	1_PSM_Hes7_mm10::1::709_chr6
1_PSM_Hes7_mm10	717	6	88235776	88236619	843	88236192	34	10.2963	0	0	0				1_PSM_Hes7_mm10::1::717_chr6
1_PSM_Hes7_mm10	58	10	42276440	42278923	2483	42278272	33	12.6154	1	1	1	Foxo3	-1530	upstream	1_PSM_Hes7_mm10::1::58_chr10
1_PSM_Hes7_mm10	354	17	56935428	56936437	1009	56935712	33	12.6774	1	1	1	Mllt1	-324	upstream	1_PSM_Hes7_mm10::1::354_chr17
1_PSM_Hes7_mm10	645	5	74105102	74106276	1174	74105664	33	11.5405	0	0	0				1_PSM_Hes7_mm10::1::645_chr5
1_PSM_Hes7_mm10	815	8	71670974	71672252	1278	71671792	33	11.825	1	2	2	Unc13a, Jak3	-35, -4591	upstream, upstream	1_PSM_Hes7_mm10::1::815_chr8
1_PSM_Hes7_mm10	36	1	163308449	163309406	957	163308848	32	11	0	0	1	Prrx1	4802	in gene	1_PSM_Hes7_mm10::1::36_chr1
1_PSM_Hes7_mm10	159	12	32819911	32821126	1215	32820192	32	9.71053	1	1	1	Nampt	-143	upstream	1_PSM_Hes7_mm10::1::159_chr12
1_PSM_Hes7_mm10	195	12	118836435	118837345	910	118836608	32	14.1724	1	0	1	Sp8	-9721	upstream	1_PSM_Hes7_mm10::1::195_chr12
1_PSM_Hes7_mm10	274	15	83025262	83026100	838	83025568	32	11.5385	0	1	1	Nfam1	-2430	upstream	1_PSM_Hes7_mm10::1::274_chr15
1_PSM_Hes7_mm10	41	1	167929638	167930364	726	167929904	31	14	1	0	0				1_PSM_Hes7_mm10::1::41_chr1
1_PSM_Hes7_mm10	370	18	16807956	16809446	1490	16808864	31	9.78261	1	2	2	Cdh2, Gm15328	185, -7543	in gene, upstream	1_PSM_Hes7_mm10::1::370_chr18
1_PSM_Hes7_mm10	399	19	7056246	7058062	1816	7056832	31	9.68421	1	1	1	Macrod1	64	in gene	1_PSM_Hes7_mm10::1::399_chr19
1_PSM_Hes7_mm10	470	2	125672435	125673809	1374	125672992	31	11.2093	1	1	2	Shc4, Eid1	51156, -108	in gene, upstream	1_PSM_Hes7_mm10::1::470_chr2
1_PSM_Hes7_mm10	476	2	146220473	146223928	3455	146222128	31	9.65741	1	1	1	Insm1	131	in gene	1_PSM_Hes7_mm10::1::476_chr2
1_PSM_Hes7_mm10	606	4	141291308	141292035	727	141291808	31	12.3913	1	0	1	Epha2	-9413	upstream	1_PSM_Hes7_mm10::1::606_chr4
1_PSM_Hes7_mm10	100	11	54866055	54867285	1230	54866816	30	12.1316	1	2	2	Lyrm7, Hint1	-6225, 378	upstream, in gene	1_PSM_Hes7_mm10::1::100_chr11
1_PSM_Hes7_mm10	323	17	15440115	15441126	1011	15440640	30	9.6875	0	0	1	Fam120b	44438	downstream	1_PSM_Hes7_mm10::1::323_chr17
1_PSM_Hes7_mm10	473	2	128125346	128126426	1080	128125888	30	9.39394	1	1	2	Acoxl, Bcl2l11	271260, -150	downstream, upstream	1_PSM_Hes7_mm10::1::473_chr2
1_PSM_Hes7_mm10	212	13	56134460	56135591	1131	56134944	29	10.9167	1	1	1	H2afy	606	in gene	1_PSM_Hes7_mm10::1::212_chr13
1_PSM_Hes7_mm10	302	16	30008286	30009513	1227	30009104	29	10.0769	1	1	1	4632428C04Rik	437	in gene	1_PSM_Hes7_mm10::1::302_chr16
1_PSM_Hes7_mm10	331	17	27554931	27557255	2324	27555456	29	11.8767	1	1	2	Hmga1, AI413582	-1118, 10271	upstream, downstream	1_PSM_Hes7_mm10::1::331_chr17
1_PSM_Hes7_mm10	429	2	11534985	11535816	831	11535520	29	10.84	1	0	2	Pfkfb3, Gm10851	18409, 13813	in gene, downstream	1_PSM_Hes7_mm10::1::429_chr2
1_PSM_Hes7_mm10	392	18	80712202	80713618	1416	80712928	28	10.2045	1	1	1	Nfatc1	143	in gene	1_PSM_Hes7_mm10::1::392_chr18
1_PSM_Hes7_mm10	465	2	119872628	119873815	1187	119873248	28	8.83784	1	0	1	6330405D24Rik	5155	in gene	1_PSM_Hes7_mm10::1::465_chr2
1_PSM_Hes7_mm10	536	3	103913812	103914666	854	103914256	28	8.25926	1	1	2	Ptpn22, Rsbn1	53964, 136	downstream, in gene	1_PSM_Hes7_mm10::1::536_chr3
1_PSM_Hes7_mm10	715	6	86526252	86527415	1163	86526704	28	11.4444	1	2	2	Pcbp1, 1600020E01Rik	-533, -626	upstream, upstream	1_PSM_Hes7_mm10::1::715_chr6
1_PSM_Hes7_mm10	836	8	120535433	120538539	3106	120535952	28	8.93814	2	0	1	Gse1	47086	in gene	1_PSM_Hes7_mm10::1::836_chr8
1_PSM_Hes7_mm10	56	10	39320823	39321883	1060	39321344	27	8.93939	0	0	0				1_PSM_Hes7_mm10::1::56_chr10
1_PSM_Hes7_mm10	209	13	51845546	51847826	2280	51846560	27	8.22535	2	1	1	Gadd45g	-115	upstream	1_PSM_Hes7_mm10::1::209_chr13
1_PSM_Hes7_mm10	511	3	41564609	41565847	1238	41565056	27	10.1053	1	0	1	Phf17	9322	in gene	1_PSM_Hes7_mm10::1::511_chr3
1_PSM_Hes7_mm10	525	3	87905594	87907253	1659	87906080	27	9.88461	1	1	1	Hdgf	-241	upstream	1_PSM_Hes7_mm10::1::525_chr3
1_PSM_Hes7_mm10	550	3	154327465	154328846	1381	154328224	27	11.907	1	2	2	Lhx8, AI606473	2336, -2597	in gene, upstream	1_PSM_Hes7_mm10::1::550_chr3
1_PSM_Hes7_mm10	722	6	91683646	91684529	883	91683952	27	11.0357	1	1	1	Slc6a6	-115	upstream	1_PSM_Hes7_mm10::1::722_chr6
1_PSM_Hes7_mm10	874	9	65101395	65102758	1363	65102240	27	11.6977	1	1	1	Igdcc4	745	in gene	1_PSM_Hes7_mm10::1::874_chr9
1_PSM_Hes7_mm10	179	12	99393010	99393692	682	99393216	26	10.9524	1	0	1	Foxn3	56858	in gene	1_PSM_Hes7_mm10::1::179_chr12
1_PSM_Hes7_mm10	251	14	79773783	79774378	595	79773952	26	13.1579	1	1	1	Pcdh8	-2640	upstream	1_PSM_Hes7_mm10::1::251_chr14
1_PSM_Hes7_mm10	290	15	103304756	103305908	1152	103305200	26	9.13889	1	0	3	Copz1, Gpr84, Zfp385a	32282, 5238, 34886	downstream, downstream, downstream	1_PSM_Hes7_mm10::1::290_chr15
1_PSM_Hes7_mm10	444	2	59160939	59162405	1466	59161707	26	12.8913	1	1	1	Pkp4	857	in gene	1_PSM_Hes7_mm10::1::444_chr2
1_PSM_Hes7_mm10	484	2	153492273	153493759	1486	153492736	26	7.43478	1	0	1	8430427H17Rik	37235	in gene	1_PSM_Hes7_mm10::1::484_chr2
1_PSM_Hes7_mm10	495	2	163288478	163290131	1653	163289184	26	9.28846	0	0	1	Tox2	63730	in gene	1_PSM_Hes7_mm10::1::495_chr2
1_PSM_Hes7_mm10	596	4	134467443	134469131	1688	134468384	26	8.96226	1	1	1	Stmn1	64	in gene	1_PSM_Hes7_mm10::1::596_chr4
1_PSM_Hes7_mm10	634	5	28070728	28071870	1142	28071152	26	10.3714	1	1	1	Insig1	-260	upstream	1_PSM_Hes7_mm10::1::634_chr5
1_PSM_Hes7_mm10	784	7	138908845	138910375	1530	138909664	26	9.70833	1	1	1	Bnip3	-158	upstream	1_PSM_Hes7_mm10::1::784_chr7
1_PSM_Hes7_mm10	31	1	155098320	155099679	1359	155098997	25	10.7143	1	1	1	Ier5	639	in gene	1_PSM_Hes7_mm10::1::31_chr1
1_PSM_Hes7_mm10	75	10	87492450	87494919	2469	87493440	25	9.06493	1	1	1	Ascl1	220	in gene	1_PSM_Hes7_mm10::1::75_chr10
1_PSM_Hes7_mm10	132	11	98774870	98775730	860	98775296	25	8.62963	0	1	2	Thra, Nr1d1	33423, -54	downstream, upstream	1_PSM_Hes7_mm10::1::132_chr11
1_PSM_Hes7_mm10	410	19	41263653	41264351	698	41264128	25	10.2857	1	1	2	Tm9sf3, Pik3ap1	-124, 120942	upstream, downstream	1_PSM_Hes7_mm10::1::410_chr19
1_PSM_Hes7_mm10	647	5	74411704	74412709	1005	74412240	25	8.25	0	0	1	Scfd2	119509	in gene	1_PSM_Hes7_mm10::1::647_chr5
1_PSM_Hes7_mm10	657	5	115300588	115301716	1128	115301152	25	9.57143	1	1	2	Coq5, Dynll1	21450, -162	downstream, upstream	1_PSM_Hes7_mm10::1::657_chr5
1_PSM_Hes7_mm10	699	6	39256035	39257440	1405	39256848	25	8.7907	1	0	0				1_PSM_Hes7_mm10::1::699_chr6
1_PSM_Hes7_mm10	754	7	63938914	63939863	949	63939296	25	8.82759	1	1	1	Klf13	-381	upstream	1_PSM_Hes7_mm10::1::754_chr7
1_PSM_Hes7_mm10	841	8	123715580	123716823	1243	123716256	25	10.2564	0	0	0				1_PSM_Hes7_mm10::1::841_chr8
1_PSM_Hes7_mm10	121	11	78177845	78179357	1512	78178944	24	7.76596	1	4	7	Nek8, Tlcd1, Rpl23a, Snord42a, Snord4a, Snord42b, Rab34	-2278, 178, 4640, 2402, 2812, 4169, -9483	upstream, in gene, downstream, downstream, downstream, downstream, upstream	1_PSM_Hes7_mm10::1::121_chr11
1_PSM_Hes7_mm10	213	13	56251268	56252919	1651	56252288	24	9.62745	1	1	1	Neurog1	-125	upstream	1_PSM_Hes7_mm10::1::213_chr13
1_PSM_Hes7_mm10	257	15	36609012	36609990	978	36609184	24	11.0323	1	1	1	Pabpc1	-211	upstream	1_PSM_Hes7_mm10::1::257_chr15
1_PSM_Hes7_mm10	777	7	129774860	129775919	1059	129775456	24	8.09091	0	0	0				1_PSM_Hes7_mm10::1::777_chr7
1_PSM_Hes7_mm10	805	8	47287760	47289886	2126	47289376	24	8.80303	1	0	2	Stox2, 4930448N21Rik	62972, 156986	in gene, downstream	1_PSM_Hes7_mm10::1::805_chr8
1_PSM_Hes7_mm10	70	10	80602493	80603598	1105	80602976	23	8.41177	1	2	2	Adat3, Scamp4	96, 94	in gene, in gene	1_PSM_Hes7_mm10::1::70_chr10
1_PSM_Hes7_mm10	114	11	69339847	69340966	1119	69340416	23	8.71429	1	1	3	Kcnab3, A030009H04Rik, Chd3	14158, -353, 28975	downstream, upstream, downstream	1_PSM_Hes7_mm10::1::114_chr11
1_PSM_Hes7_mm10	272	15	82960480	82961774	1294	82961248	23	10.4146	0	1	1	Mir3080	-1952	upstream	1_PSM_Hes7_mm10::1::272_chr15
1_PSM_Hes7_mm10	301	16	24205131	24206054	923	24205568	23	7.62069	0	0	0				1_PSM_Hes7_mm10::1::301_chr16
1_PSM_Hes7_mm10	409	19	40830754	40831896	1142	40831232	23	9.17143	1	1	2	Cc2d2b, Ccnj	65798, -47	downstream, upstream	1_PSM_Hes7_mm10::1::409_chr19
1_PSM_Hes7_mm10	651	5	99728511	99730201	1690	99728992	23	9.24528	1	1	1	A930011G23Rik	68	in gene	1_PSM_Hes7_mm10::1::651_chr5
1_PSM_Hes7_mm10	786	7	142967325	142969659	2334	142968608	23	10.6301	1	1	1	Ascl2	656	in gene	1_PSM_Hes7_mm10::1::786_chr7
1_PSM_Hes7_mm10	803	8	46294089	46294997	908	46294784	23	9.60714	1	1	1	Helt	-113	upstream	1_PSM_Hes7_mm10::1::803_chr8
1_PSM_Hes7_mm10	866	9	59291165	59292090	925	59291776	23	10.1034	1	1	1	Adpgk	204	in gene	1_PSM_Hes7_mm10::1::866_chr9
1_PSM_Hes7_mm10	91	11	19924369	19926027	1658	19925504	22	9.94231	1	1	1	Spred2	1062	in gene	1_PSM_Hes7_mm10::1::91_chr11
1_PSM_Hes7_mm10	330	17	26932517	26933444	927	26932992	22	7.7931	1	1	4	Kifc5b, Phf1, Cuta, Syngap1	15901, -135, 6486, -8460	downstream, upstream, downstream, upstream	1_PSM_Hes7_mm10::1::330_chr17
1_PSM_Hes7_mm10	408	19	37697616	37698339	723	37697952	22	10.0435	1	1	2	Cyp26c1, Cyp26a1	12272, 144	downstream, in gene	1_PSM_Hes7_mm10::1::408_chr19
1_PSM_Hes7_mm10	723	6	91839036	91840250	1214	91839744	22	8.97368	0	0	0				1_PSM_Hes7_mm10::1::723_chr6
1_PSM_Hes7_mm10	727	6	100287361	100288285	924	100287840	22	8.64286	1	1	1	Rybp	-482	upstream	1_PSM_Hes7_mm10::1::727_chr6
1_PSM_Hes7_mm10	810	8	70439248	70440198	950	70439680	22	8.2	1	1	1	Crtc1	-107	upstream	1_PSM_Hes7_mm10::1::810_chr8
1_PSM_Hes7_mm10	869	9	62341078	62343165	2087	62341824	22	8.47692	1	1	1	Anp32a	481	in gene	1_PSM_Hes7_mm10::1::869_chr9
1_PSM_Hes7_mm10	16	1	86524869	86525568	699	86525024	21	10.4091	1	1	1	Ptma	-1712	upstream	1_PSM_Hes7_mm10::1::16_chr1
1_PSM_Hes7_mm10	29	1	153740120	153741316	1196	153740416	21	7.47368	0	2	3	C230024C17Rik, Rgs16, Rnasel	-2587, 63, -9010	upstream, in gene, upstream	1_PSM_Hes7_mm10::1::29_chr1
1_PSM_Hes7_mm10	77	10	95729677	95730523	846	95730032	21	7.57692	0	0	0				1_PSM_Hes7_mm10::1::77_chr10
1_PSM_Hes7_mm10	253	14	115040168	115041039	871	115040480	21	9.11111	1	7	7	Mir17, Mir18, Mir19a, Mir20a, Mir19b-1, Mir17hg, Mir92-1	-3191, -3371, -3520, -3677, -3825, -3910, -3947	upstream, upstream, upstream, upstream, upstream, upstream, upstream	1_PSM_Hes7_mm10::1::253_chr14
1_PSM_Hes7_mm10	269	15	82127241	82128368	1127	82127792	21	8.82857	1	1	2	Mei1, Ccdc134	57675, -130	downstream, upstream	1_PSM_Hes7_mm10::1::269_chr15
1_PSM_Hes7_mm10	273	15	82968249	82968863	614	82968640	21	8.73684	0	0	1	Mir3080	-9344	upstream	1_PSM_Hes7_mm10::1::273_chr15
1_PSM_Hes7_mm10	308	16	35490263	35491163	900	35490752	21	8.25	1	1	1	Pdia5	121	in gene	1_PSM_Hes7_mm10::1::308_chr16
1_PSM_Hes7_mm10	442	2	35661391	35662533	1142	35662080	21	9.16667	1	0	1	Dab2ip	103622	in gene	1_PSM_Hes7_mm10::1::442_chr2
1_PSM_Hes7_mm10	593	4	133497961	133498743	782	133498464	21	8.70833	1	1	1	Trnp1	86	in gene	1_PSM_Hes7_mm10::1::593_chr4
1_PSM_Hes7_mm10	662	5	122820760	122821655	895	122821072	21	11.2143	1	1	1	Anapc5	267	in gene	1_PSM_Hes7_mm10::1::662_chr5
1_PSM_Hes7_mm10	761	7	82865807	82867061	1254	82866336	21	8.48718	1	1	2	1700010L04Rik, Mex3b	14737, -997	downstream, upstream	1_PSM_Hes7_mm10::1::761_chr7
1_PSM_Hes7_mm10	871	9	63602178	63602992	814	63602624	21	7.58333	1	2	2	Iqch, Aagab	-176, -31	upstream, upstream	1_PSM_Hes7_mm10::1::871_chr9
1_PSM_Hes7_mm10	903	9	120302677	120305093	2416	120303680	21	8.03947	1	1	1	Myrip	-393	upstream	1_PSM_Hes7_mm10::1::903_chr9
1_PSM_Hes7_mm10	167	12	69371443	69372483	1040	69371936	20	9.09091	1	1	2	Rn7s2, Arf6	-10455, -214	upstream, upstream	1_PSM_Hes7_mm10::1::167_chr12
1_PSM_Hes7_mm10	228	13	119597546	119599199	1653	119597888	20	10.3333	0	1	1	LOC101055764	-8762	upstream	1_PSM_Hes7_mm10::1::228_chr13
1_PSM_Hes7_mm10	259	15	66968244	66970356	2112	66968864	20	10.0606	1	1	1	Ndrg1	777	in gene	1_PSM_Hes7_mm10::1::259_chr15
1_PSM_Hes7_mm10	268	15	81810762	81811945	1183	81811584	20	8.08108	1	0	2	Gm17597, Tef	-8971, 8911	upstream, in gene	1_PSM_Hes7_mm10::1::268_chr15
1_PSM_Hes7_mm10	311	16	49855201	49855608	407	49855376	20	11.9167	1	1	1	Cd47	-278	upstream	1_PSM_Hes7_mm10::1::311_chr16
1_PSM_Hes7_mm10	350	17	46327588	46328854	1266	46328304	20	7.41026	1	1	1	Abcc10	-281	upstream	1_PSM_Hes7_mm10::1::350_chr17
1_PSM_Hes7_mm10	385	18	63656578	63657573	995	63657152	20	9.48387	0	0	1	Txnl1	35207	downstream	1_PSM_Hes7_mm10::1::385_chr18
1_PSM_Hes7_mm10	403	19	10276975	10277802	827	10277472	20	7.5	0	0	1	Dagla	27405	in gene	1_PSM_Hes7_mm10::1::403_chr19
1_PSM_Hes7_mm10	431	2	19444961	19446692	1731	19446304	20	8	1	1	1	Ptf1a	641	in gene	1_PSM_Hes7_mm10::1::431_chr2
1_PSM_Hes7_mm10	527	3	88620943	88622045	1102	88621248	20	9.73529	1	0	1	Arhgef2	5041	in gene	1_PSM_Hes7_mm10::1::527_chr3
1_PSM_Hes7_mm10	532	3	90388877	90390197	1320	90389376	20	9.90244	1	1	2	Slc27a3, Ints3	551, 44260	in gene, downstream	1_PSM_Hes7_mm10::1::532_chr3
1_PSM_Hes7_mm10	631	5	24908397	24909156	759	24908656	20	7.91667	1	0	2	Prkag2, 4933426D04Rik	191986, 6087	in gene, downstream	1_PSM_Hes7_mm10::1::631_chr5
1_PSM_Hes7_mm10	695	6	31216075	31217099	1024	31216352	20	9.375	1	1	1	2210408F21Rik	-3999	upstream	1_PSM_Hes7_mm10::1::695_chr6
1_PSM_Hes7_mm10	746	7	27591689	27592296	607	27591952	20	9.78947	1	1	2	2310022A10Rik, Akt2	38657, 392	downstream, in gene	1_PSM_Hes7_mm10::1::746_chr7
1_PSM_Hes7_mm10	831	8	94385987	94387530	1543	94386496	20	8.54167	1	1	1	Herpud1	-4	upstream	1_PSM_Hes7_mm10::1::831_chr8
1_PSM_Hes7_mm10	838	8	120993544	120994342	798	120993792	20	8	0	0	0				1_PSM_Hes7_mm10::1::838_chr8
1_PSM_Hes7_mm10	844	8	125156956	125157668	712	125157216	20	7.86957	0	0	1	Disc1	103021	in gene	1_PSM_Hes7_mm10::1::844_chr8
1_PSM_Hes7_mm10	37	1	166002683	166003863	1180	166003072	19	9.86487	1	1	1	Pou2f1	-438	upstream	1_PSM_Hes7_mm10::1::37_chr1
1_PSM_Hes7_mm10	46	1	181211905	181212727	822	181212128	19	10.28	1	1	1	Wdr26	-150	upstream	1_PSM_Hes7_mm10::1::46_chr1
1_PSM_Hes7_mm10	108	11	60416855	60418304	1449	60417216	19	9.43478	1	2	2	Atpaf2, Gid4	-117, 71	upstream, in gene	1_PSM_Hes7_mm10::1::108_chr11
1_PSM_Hes7_mm10	116	11	70655588	70656437	849	70655904	19	10.5	1	2	5	Slc25a11, Rnf167, Pfn1, Eno3, Spag7	-8865, 8315, -1254, -1309, 13512	upstream, downstream, upstream, upstream, downstream	1_PSM_Hes7_mm10::1::116_chr11
1_PSM_Hes7_mm10	175	12	84053462	84054580	1118	84053856	19	6.94286	1	1	2	Acot4, Acot3	15477, 1705	downstream, in gene	1_PSM_Hes7_mm10::1::175_chr12
1_PSM_Hes7_mm10	225	13	113031749	113032912	1163	113032192	19	8.52778	0	4	6	Cdc20b, Mir449c, Mir449b, Mir449a, Gm10735, Gpx8	-3187, -3791, -5227, -5342, 10051, 14196	upstream, upstream, upstream, upstream, downstream, downstream	1_PSM_Hes7_mm10::1::225_chr13
1_PSM_Hes7_mm10	240	14	54575279	54576712	1433	54575808	19	8.42222	1	1	2	Ajuba, 4931414P19Rik	1853, 30100	in gene, downstream	1_PSM_Hes7_mm10::1::240_chr14
1_PSM_Hes7_mm10	343	17	33817251	33818328	1077	33817824	19	8.45455	1	1	3	Kank3, Rps28, Ndufa7	7301, 6674, -6790	in gene, downstream, upstream	1_PSM_Hes7_mm10::1::343_chr17
1_PSM_Hes7_mm10	435	2	30544868	30545803	935	30545344	19	6	1	0	0				1_PSM_Hes7_mm10::1::435_chr2
1_PSM_Hes7_mm10	441	2	35255960	35256795	835	35256304	19	7.96154	1	1	1	Gsn	-55	upstream	1_PSM_Hes7_mm10::1::441_chr2
1_PSM_Hes7_mm10	445	2	68861204	68862247	1043	68861760	19	7	1	1	1	Cers6	203	in gene	1_PSM_Hes7_mm10::1::445_chr2
1_PSM_Hes7_mm10	477	2	146262187	146263335	1148	146262352	19	7.30556	0	0	2	Ralgapa2, A930019D19Rik	249652, 3066	in gene, in gene	1_PSM_Hes7_mm10::1::477_chr2
1_PSM_Hes7_mm10	500	2	172939614	172940741	1127	172940064	19	7.72222	1	1	1	Bmp7	229	in gene	1_PSM_Hes7_mm10::1::500_chr2
1_PSM_Hes7_mm10	570	4	89294323	89295419	1096	89294848	19	7.14706	1	1	1	Cdkn2a	-229	upstream	1_PSM_Hes7_mm10::1::570_chr4
1_PSM_Hes7_mm10	620	4	154958042	154960854	2812	154958400	19	7.79545	1	2	2	Hes5, Pank4	-2523, -5733	upstream, upstream	1_PSM_Hes7_mm10::1::620_chr4
1_PSM_Hes7_mm10	627	5	18360436	18361014	578	18360608	19	9.16667	1	1	1	Gnai1	-195	upstream	1_PSM_Hes7_mm10::1::627_chr5
1_PSM_Hes7_mm10	666	5	124232042	124232891	849	124232576	19	7.46154	0	1	1	4930568K20Rik	2851	in gene	1_PSM_Hes7_mm10::1::666_chr5
1_PSM_Hes7_mm10	696	6	35177356	35178549	1193	35178048	19	7.64865	1	1	1	Nup205	432	in gene	1_PSM_Hes7_mm10::1::696_chr6
1_PSM_Hes7_mm10	740	7	5014995	5016145	1150	5015632	19	7.94444	2	3	3	Fiz1, Zfp524, Zfp865	-904, 124, -4744	upstream, in gene, upstream	1_PSM_Hes7_mm10::1::740_chr7
1_PSM_Hes7_mm10	750	7	46348528	46349465	937	46348992	19	7.75862	1	0	0				1_PSM_Hes7_mm10::1::750_chr7
1_PSM_Hes7_mm10	792	8	13024630	13025476	846	13025008	19	6.48148	0	1	3	Mcf2l, Gm15352, F7	109115, 3305, -1026	downstream, downstream, upstream	1_PSM_Hes7_mm10::1::792_chr8
1_PSM_Hes7_mm10	848	9	21238442	21239768	1326	21239248	19	8.80488	1	1	3	Gm16754, Keap1, S1pr5	13877, 84, 9195	downstream, in gene, downstream	1_PSM_Hes7_mm10::1::848_chr9
1_PSM_Hes7_mm10	38	1	166378851	166379271	420	166379008	18	10.4615	2	1	1	Tada1	-159	upstream	1_PSM_Hes7_mm10::1::38_chr1
1_PSM_Hes7_mm10	64	10	62132570	62133296	726	62133003	18	8.21739	1	1	1	Neurog3	-87	upstream	1_PSM_Hes7_mm10::1::64_chr10
1_PSM_Hes7_mm10	67	10	77664279	77664745	466	77664528	18	9.26667	1	0	0				1_PSM_Hes7_mm10::1::67_chr10
1_PSM_Hes7_mm10	79	10	105546917	105547750	833	105547232	18	8.03846	0	0	1	Tmtc2	27247	in gene	1_PSM_Hes7_mm10::1::79_chr10
1_PSM_Hes7_mm10	115	11	70653628	70655563	1935	70655120	18	8.59016	1	3	5	Slc25a11, Rnf167, Pfn1, Eno3, Spag7	-8081, 7531, -470, -2093, 14296	upstream, downstream, upstream, upstream, downstream	1_PSM_Hes7_mm10::1::115_chr11
1_PSM_Hes7_mm10	133	11	101225456	101226850	1394	101226192	18	7.11364	1	1	1	Ezh1	258	in gene	1_PSM_Hes7_mm10::1::133_chr11
1_PSM_Hes7_mm10	145	11	117653787	117654918	1131	117654144	18	9.91667	1	1	1	Tnrc6c	-145	upstream	1_PSM_Hes7_mm10::1::145_chr11
1_PSM_Hes7_mm10	148	11	120236291	120237061	770	120236480	18	10.3333	1	1	2	Bahcc1, Gm11772	3533, -362	in gene, upstream	1_PSM_Hes7_mm10::1::148_chr11
1_PSM_Hes7_mm10	156	12	11265355	11266993	1638	11265984	18	7.27451	1	2	2	Gen1, Smc6	-197, 98	upstream, in gene	1_PSM_Hes7_mm10::1::156_chr12
1_PSM_Hes7_mm10	186	12	108791978	108793245	1267	108792544	18	8.20513	1	1	1	Yy1	-767	upstream	1_PSM_Hes7_mm10::1::186_chr12
1_PSM_Hes7_mm10	271	15	82211829	82212811	982	82212416	18	7.03226	1	1	3	Srebf2, AI848285, Tnfrsf13c	65147, 399, 11920	downstream, in gene, downstream	1_PSM_Hes7_mm10::1::271_chr15
1_PSM_Hes7_mm10	288	15	102073685	102074839	1154	102074400	18	6.69444	1	2	2	Eif4b, A030007N12Rik	627, -3024	in gene, upstream	1_PSM_Hes7_mm10::1::288_chr15
1_PSM_Hes7_mm10	294	16	17069638	17070414	776	17070048	18	8.91667	1	1	1	Ypel1	-263	upstream	1_PSM_Hes7_mm10::1::294_chr16
1_PSM_Hes7_mm10	421	19	56874094	56874648	554	56874336	18	10.1765	1	1	2	Tdrd1, Vwa2	48127, -80	downstream, upstream	1_PSM_Hes7_mm10::1::421_chr19
1_PSM_Hes7_mm10	430	2	14054968	14055900	932	14055536	18	9.62069	1	1	1	Ptpla	499	in gene	1_PSM_Hes7_mm10::1::430_chr2
1_PSM_Hes7_mm10	617	4	152008794	152009907	1113	152009312	18	8.45714	1	1	2	Klhl21, Zbtb48	421, 18359	in gene, downstream	1_PSM_Hes7_mm10::1::617_chr4
1_PSM_Hes7_mm10	654	5	112153488	112154142	654	112153904	18	7.6	1	0	0				1_PSM_Hes7_mm10::1::654_chr5
1_PSM_Hes7_mm10	659	5	119005656	119006498	842	119006016	18	8.07407	1	0	0				1_PSM_Hes7_mm10::1::659_chr5
1_PSM_Hes7_mm10	663	5	123075839	123076847	1008	123076320	18	6.8125	1	1	1	Tmem120b	45	in gene	1_PSM_Hes7_mm10::1::663_chr5
1_PSM_Hes7_mm10	680	5	141240446	141241822	1376	141241344	18	7.67442	0	1	1	Sdk1	-190	upstream	1_PSM_Hes7_mm10::1::680_chr5
1_PSM_Hes7_mm10	707	6	52225694	52226355	661	52225872	18	8.85714	1	2	4	Hoxa7, Hoxa9, Mir196b, Hoxa10	-7299, 1498, 4293, 14982	upstream, in gene, downstream, downstream	1_PSM_Hes7_mm10::1::707_chr6
1_PSM_Hes7_mm10	765	7	100159099	100159934	835	100159616	18	7.76923	1	1	1	Lipt2	339	in gene	1_PSM_Hes7_mm10::1::765_chr7
1_PSM_Hes7_mm10	787	7	143437542	143438171	629	143437888	18	8.36842	1	0	0				1_PSM_Hes7_mm10::1::787_chr7
1_PSM_Hes7_mm10	833	8	109705295	109706135	840	109705552	18	8.57692	1	1	1	Zfp821	3	in gene	1_PSM_Hes7_mm10::1::833_chr8
1_PSM_Hes7_mm10	14	1	78657498	78658544	1046	78657824	17	7.39394	1	2	2	Acsl3, Utp14b	-1, -1	upstream, upstream	1_PSM_Hes7_mm10::1::14_chr1
1_PSM_Hes7_mm10	25	1	151344096	151344869	773	151344512	17	7.12	1	1	1	Ivns1abp	14	in gene	1_PSM_Hes7_mm10::1::25_chr1
1_PSM_Hes7_mm10	45	1	180813730	180814627	897	180814080	17	7.17857	1	2	2	H3f3a, LOC101055935	-477, -5320	upstream, upstream	1_PSM_Hes7_mm10::1::45_chr1
1_PSM_Hes7_mm10	76	10	95514207	95515356	1149	95514784	17	7	1	1	1	Ube2n	-378	upstream	1_PSM_Hes7_mm10::1::76_chr10
1_PSM_Hes7_mm10	126	11	87986841	87987662	821	87987344	17	8.61539	1	0	1	Dynll2	10954	in gene	1_PSM_Hes7_mm10::1::126_chr11
1_PSM_Hes7_mm10	129	11	96007089	96007807	718	96007392	17	9.77273	1	1	1	Igf2bp1	-1448	upstream	1_PSM_Hes7_mm10::1::129_chr11
1_PSM_Hes7_mm10	139	11	108920113	108921120	1007	108920640	17	6.46875	1	1	1	Axin2	291	in gene	1_PSM_Hes7_mm10::1::139_chr11
1_PSM_Hes7_mm10	147	11	119022737	119023805	1068	119023424	17	7.30303	1	1	1	Cbx2	395	in gene	1_PSM_Hes7_mm10::1::147_chr11
1_PSM_Hes7_mm10	158	12	29937808	29938462	654	29938080	17	8.25	1	1	1	Pxdn	44	in gene	1_PSM_Hes7_mm10::1::158_chr12
1_PSM_Hes7_mm10	193	12	112928078	112929400	1322	112928512	17	8.26829	1	1	2	Jag2, Nudt14	983, 13606	in gene, downstream	1_PSM_Hes7_mm10::1::193_chr12
1_PSM_Hes7_mm10	244	14	61682019	61683119	1100	61682496	17	7.52941	1	1	1	Dleu2	-123	upstream	1_PSM_Hes7_mm10::1::244_chr14
1_PSM_Hes7_mm10	338	17	29032090	29032971	881	29032496	17	6.46429	1	1	1	Srsf3	-164	upstream	1_PSM_Hes7_mm10::1::338_chr17
1_PSM_Hes7_mm10	355	17	69198551	69199316	765	69198800	17	6.375	0	0	1	Epb4.1l3	41990	in gene	1_PSM_Hes7_mm10::1::355_chr17
1_PSM_Hes7_mm10	386	18	73622454	73623647	1193	73623046	17	8.5	1	0	0				1_PSM_Hes7_mm10::1::386_chr18
1_PSM_Hes7_mm10	411	19	41483056	41483532	476	41483232	17	8.26667	1	0	0				1_PSM_Hes7_mm10::1::411_chr19
1_PSM_Hes7_mm10	616	4	151995708	151996447	739	151996000	17	7.08696	1	2	2	Thap3, Phf13	-7014, 179	upstream, in gene	1_PSM_Hes7_mm10::1::616_chr4
1_PSM_Hes7_mm10	652	5	107725105	107725988	883	107725536	17	7.5	1	2	2	Gfi1, A430072P03Rik	269, 379	in gene, in gene	1_PSM_Hes7_mm10::1::652_chr5
1_PSM_Hes7_mm10	689	6	17463400	17464342	942	17463904	17	6.13793	1	1	1	Met	-53	upstream	1_PSM_Hes7_mm10::1::689_chr6
1_PSM_Hes7_mm10	712	6	82652230	82653278	1048	82652768	17	7.0625	1	1	1	Pole4	97	in gene	1_PSM_Hes7_mm10::1::712_chr6
1_PSM_Hes7_mm10	736	6	145855518	145856369	851	145855840	17	6.85185	0	0	1	Bhlhe41	9500	downstream	1_PSM_Hes7_mm10::1::736_chr6
1_PSM_Hes7_mm10	748	7	35555102	35556184	1082	35555584	17	8.61765	1	1	1	Nudt19	344	in gene	1_PSM_Hes7_mm10::1::748_chr7
1_PSM_Hes7_mm10	788	7	144942648	144943879	1231	144943472	17	6.92308	2	1	1	Ccnd1	-3547	upstream	1_PSM_Hes7_mm10::1::788_chr7
1_PSM_Hes7_mm10	794	8	15519561	15520114	553	15519904	17	7.35294	0	0	0				1_PSM_Hes7_mm10::1::794_chr8
1_PSM_Hes7_mm10	809	8	69902641	69903540	899	69903072	17	7.5	1	2	4	Yjefn3, Ndufa13, Tssk6, Gatad2a	-9097, -514, 857, 93307	upstream, upstream, in gene, downstream	1_PSM_Hes7_mm10::1::809_chr8
1_PSM_Hes7_mm10	856	9	43743406	43744191	785	43743840	17	7.375	1	1	1	Pvrl1	-736	upstream	1_PSM_Hes7_mm10::1::856_chr9
1_PSM_Hes7_mm10	908	X	48207869	48208799	930	48208256	17	6	0	1	1	Zdhhc9	446	in gene	1_PSM_Hes7_mm10::1::908_chrX
1_PSM_Hes7_mm10	2	1	10039410	10040429	1019	10039968	16	6.96875	1	2	2	Cops5, Cspp1	-2070, 1750	upstream, in gene	1_PSM_Hes7_mm10::1::2_chr1
1_PSM_Hes7_mm10	7	1	42684172	42684979	807	42684544	16	6.16	1	0	1	2610017I09Rik	10281	in gene	1_PSM_Hes7_mm10::1::7_chr1
1_PSM_Hes7_mm10	101	11	55469350	55470234	884	55469856	16	6.18518	1	1	2	Atox1, G3bp1	-8718, 104	upstream, in gene	1_PSM_Hes7_mm10::1::101_chr11
1_PSM_Hes7_mm10	104	11	59356770	59357625	855	59357152	16	6.15385	0	0	0				1_PSM_Hes7_mm10::1::104_chr11
1_PSM_Hes7_mm10	112	11	68203239	68204219	980	68203840	16	7.33333	0	1	3	Stx8, C78197, Ntn1	237357, -7687, 182986	in gene, upstream, downstream	1_PSM_Hes7_mm10::1::112_chr11
1_PSM_Hes7_mm10	118	11	72489831	72490663	832	72490112	16	6.80769	1	1	2	Spns2, Spns3	-208, 60134	upstream, downstream	1_PSM_Hes7_mm10::1::118_chr11
1_PSM_Hes7_mm10	128	11	95859106	95860123	1017	95859616	16	6.19355	1	1	2	4833417C18Rik, B4galnt2	799, 55255	in gene, downstream	1_PSM_Hes7_mm10::1::128_chr11
1_PSM_Hes7_mm10	138	11	105589161	105589753	592	105589536	16	8.83333	0	1	1	Tanc2	-450	upstream	1_PSM_Hes7_mm10::1::138_chr11
1_PSM_Hes7_mm10	176	12	84100662	84101724	1062	84101312	16	7.30303	1	1	1	Acot6	658	in gene	1_PSM_Hes7_mm10::1::176_chr12
1_PSM_Hes7_mm10	230	14	24486599	24487312	713	24487008	16	6.13636	1	2	2	Polr3a, Rps24	38, -3673	in gene, upstream	1_PSM_Hes7_mm10::1::230_chr14
1_PSM_Hes7_mm10	246	14	67474093	67474970	877	67474496	16	6.44444	0	0	0				1_PSM_Hes7_mm10::1::246_chr14
1_PSM_Hes7_mm10	280	15	88862783	88863644	861	88863221	16	6.85185	1	1	1	Pim3	1027	in gene	1_PSM_Hes7_mm10::1::280_chr15
1_PSM_Hes7_mm10	324	17	15830253	15831240	987	15830704	16	6.54839	1	1	1	Rgmb	-4118	upstream	1_PSM_Hes7_mm10::1::324_chr17
1_PSM_Hes7_mm10	368	18	14783015	14783816	801	14783200	16	8.04	1	1	1	Taf4b	-45	upstream	1_PSM_Hes7_mm10::1::368_chr18
1_PSM_Hes7_mm10	380	18	56707139	56708791	1652	56707851	16	7.94118	1	1	1	Lmnb1	38	in gene	1_PSM_Hes7_mm10::1::380_chr18
1_PSM_Hes7_mm10	393	18	80987493	80988477	984	80987904	16	8.1	1	1	1	Sall3	-1326	upstream	1_PSM_Hes7_mm10::1::393_chr18
1_PSM_Hes7_mm10	396	19	5456658	5457812	1154	5457552	16	7.52778	1	2	4	Fosl1, Ccdc85b, Fibp, Ctsw	9854, 11, -3055, 10946	downstream, in gene, upstream, downstream	1_PSM_Hes7_mm10::1::396_chr19
1_PSM_Hes7_mm10	405	19	16955741	16956489	748	16956032	16	8.45833	1	1	1	Prune2	-86	upstream	1_PSM_Hes7_mm10::1::405_chr19
1_PSM_Hes7_mm10	454	2	76068969	76069871	902	76069408	16	6.32143	0	0	1	Pde11a	269245	in gene	1_PSM_Hes7_mm10::1::454_chr2
1_PSM_Hes7_mm10	515	3	51340211	51342168	1957	51340992	16	7.27869	1	0	0				1_PSM_Hes7_mm10::1::515_chr3
1_PSM_Hes7_mm10	529	3	89251044	89251991	947	89251456	16	8.89655	0	1	2	Trim46, Krtcap2	-5559, 5018	upstream, downstream	1_PSM_Hes7_mm10::1::529_chr3
1_PSM_Hes7_mm10	535	3	101603932	101605071	1139	101604608	16	7.25	1	1	1	Atp1a1	99	in gene	1_PSM_Hes7_mm10::1::535_chr3
1_PSM_Hes7_mm10	556	4	33924060	33924888	828	33924720	16	10	1	1	1	Cnr1	88	in gene	1_PSM_Hes7_mm10::1::556_chr4
1_PSM_Hes7_mm10	587	4	129334747	129335970	1223	129335248	16	8.20513	1	2	2	Rbbp4, Zbtb8os	122, -778	in gene, upstream	1_PSM_Hes7_mm10::1::587_chr4
1_PSM_Hes7_mm10	605	4	140063315	140064076	761	140063648	16	6.125	0	0	1	Igsf21	183163	in gene	1_PSM_Hes7_mm10::1::605_chr4
1_PSM_Hes7_mm10	607	4	141536224	141537426	1202	141536832	16	7.31579	1	2	3	Spen, Gm4123, B330016D10Rik	1765, 651, -9330	in gene, in gene, upstream	1_PSM_Hes7_mm10::1::607_chr4
1_PSM_Hes7_mm10	610	4	148591188	148592252	1064	148591632	16	7.78788	1	1	2	Exosc10, Srm	33205, 119	downstream, in gene	1_PSM_Hes7_mm10::1::610_chr4
1_PSM_Hes7_mm10	615	4	151107559	151108461	902	151107824	16	8.67857	1	0	1	Camta1	753944	in gene	1_PSM_Hes7_mm10::1::615_chr4
1_PSM_Hes7_mm10	648	5	75574950	75576179	1229	75575616	16	9	1	1	1	Kit	629	in gene	1_PSM_Hes7_mm10::1::648_chr5
1_PSM_Hes7_mm10	667	5	124862190	124863210	1020	124862592	16	6.90625	1	2	2	Ccdc92, Zfp664	-371, -113	upstream, upstream	1_PSM_Hes7_mm10::1::667_chr5
1_PSM_Hes7_mm10	682	5	142905225	142906248	1023	142905920	16	7.125	1	1	2	Fbxl18, Actb	-10682, 804	upstream, in gene	1_PSM_Hes7_mm10::1::682_chr5
1_PSM_Hes7_mm10	685	5	149014247	149015129	882	149014688	16	6.44444	0	1	2	Gm15411, Gm15408	1119, 7726	in gene, downstream	1_PSM_Hes7_mm10::1::685_chr5
1_PSM_Hes7_mm10	691	6	22297681	22298474	793	22298112	16	6.52	0	0	2	Wnt16, Fam3c	9885, 57969	in gene, downstream	1_PSM_Hes7_mm10::1::691_chr6
1_PSM_Hes7_mm10	732	6	120666232	120667483	1251	120667008	16	7.33333	1	1	1	Cecr2	587	in gene	1_PSM_Hes7_mm10::1::732_chr6
1_PSM_Hes7_mm10	766	7	100226893	100227885	992	100227360	16	6.45161	1	1	1	Pgm2l1	-247	upstream	1_PSM_Hes7_mm10::1::766_chr7
1_PSM_Hes7_mm10	845	8	126474107	126475491	1384	126474992	16	6.90909	1	1	1	Gm17296	73	in gene	1_PSM_Hes7_mm10::1::845_chr8
1_PSM_Hes7_mm10	854	9	41890169	41890858	689	41890496	16	7.31818	1	0	0				1_PSM_Hes7_mm10::1::854_chr9
1_PSM_Hes7_mm10	855	9	42790933	42791738	805	42791360	16	7.04	0	0	1	Grik4	153011	in gene	1_PSM_Hes7_mm10::1::855_chr9
1_PSM_Hes7_mm10	43	1	172309753	172310575	822	172310176	15	6.38462	0	1	1	Igsf8	-2231	upstream	1_PSM_Hes7_mm10::1::43_chr1
1_PSM_Hes7_mm10	55	10	36973742	36974696	954	36974160	15	6.66667	1	1	1	Hdac2	-384	upstream	1_PSM_Hes7_mm10::1::55_chr10
1_PSM_Hes7_mm10	59	10	43478449	43479922	1473	43478800	15	6.41304	1	1	1	Bend3	-340	upstream	1_PSM_Hes7_mm10::1::59_chr10
1_PSM_Hes7_mm10	62	10	57532022	57532778	756	57532288	15	6.91667	1	1	1	Serinc1	241	in gene	1_PSM_Hes7_mm10::1::62_chr10
1_PSM_Hes7_mm10	65	10	62651058	62651658	600	62651456	15	7.21053	1	1	2	Ddx50, Stox1	-258, 74643	upstream, downstream	1_PSM_Hes7_mm10::1::65_chr10
1_PSM_Hes7_mm10	105	11	59787168	59787975	807	59787600	15	6.61538	1	1	3	Mprip, Pld6, Flcn	125105, 57, 22173	downstream, in gene, downstream	1_PSM_Hes7_mm10::1::105_chr11
1_PSM_Hes7_mm10	106	11	60105393	60106384	991	60105856	15	6.70968	1	1	2	Rai1, 4930412M03Rik	843, 9356	in gene, downstream	1_PSM_Hes7_mm10::1::106_chr11
1_PSM_Hes7_mm10	109	11	60537510	60538401	891	60537792	15	8.46429	1	1	2	Myo15, Alkbh5	68453, 109	downstream, in gene	1_PSM_Hes7_mm10::1::109_chr11
1_PSM_Hes7_mm10	142	11	115249449	115250763	1314	115250112	15	6.65854	1	0	2	Tmem104, Grin2c	62625, 17131	downstream, in gene	1_PSM_Hes7_mm10::1::142_chr11
1_PSM_Hes7_mm10	174	12	83519482	83521121	1639	83520480	15	6.28846	1	1	1	Dcaf4	14	in gene	1_PSM_Hes7_mm10::1::174_chr12
1_PSM_Hes7_mm10	184	12	108274366	108275062	696	108274848	15	6	1	1	1	Ccdc85c	569	in gene	1_PSM_Hes7_mm10::1::184_chr12
1_PSM_Hes7_mm10	241	14	54576941	54577653	712	54577440	15	8.09091	1	1	2	Ajuba, 4931414P19Rik	221, 28468	in gene, downstream	1_PSM_Hes7_mm10::1::241_chr14
1_PSM_Hes7_mm10	351	17	46751929	46752606	677	46752192	15	6.90476	1	1	2	Cnpy3, Ptcra	20, 11520	in gene, downstream	1_PSM_Hes7_mm10::1::351_chr17
1_PSM_Hes7_mm10	357	17	74527622	74528415	793	74528000	15	6.375	1	1	1	Birc6	-295	upstream	1_PSM_Hes7_mm10::1::357_chr17
1_PSM_Hes7_mm10	361	17	84185998	84187355	1357	84186896	15	6.47619	1	1	2	Zfp36l2, Thada	1051, 279312	in gene, downstream	1_PSM_Hes7_mm10::1::361_chr17
1_PSM_Hes7_mm10	371	18	22343434	22344121	687	22343888	15	7.04762	1	1	1	Asxl3	-1201	upstream	1_PSM_Hes7_mm10::1::371_chr18
1_PSM_Hes7_mm10	372	18	22344291	22345051	760	22344496	15	7.73913	1	1	1	Asxl3	-593	upstream	1_PSM_Hes7_mm10::1::372_chr18
1_PSM_Hes7_mm10	395	19	4756058	4756915	857	4756480	15	5.11538	1	1	2	Sptbn2, Rbm4b	45257, -45	downstream, upstream	1_PSM_Hes7_mm10::1::395_chr19
1_PSM_Hes7_mm10	398	19	5963824	5964673	849	5964272	15	6.11111	1	1	2	Pola2, Slc22a20	-66, 21871	upstream, downstream	1_PSM_Hes7_mm10::1::398_chr19
1_PSM_Hes7_mm10	459	2	102450436	102451701	1265	102450899	15	8.48718	1	1	1	Fjx1	893	in gene	1_PSM_Hes7_mm10::1::459_chr2
1_PSM_Hes7_mm10	503	2	174438480	174439165	685	174438752	15	7.09524	1	1	1	Ctsz	240	in gene	1_PSM_Hes7_mm10::1::503_chr2
1_PSM_Hes7_mm10	514	3	51277044	51277580	536	51277376	15	7	1	1	2	Elf2, 4930577N17Rik	48611, 615	in gene, in gene	1_PSM_Hes7_mm10::1::514_chr3
1_PSM_Hes7_mm10	526	3	88141856	88143265	1409	88142816	15	6.4	1	2	2	Gm19451, Mef2d	-3418, 421	upstream, in gene	1_PSM_Hes7_mm10::1::526_chr3
1_PSM_Hes7_mm10	534	3	100686025	100686629	604	100686208	15	6.10526	1	1	1	Man1a2	-735	upstream	1_PSM_Hes7_mm10::1::534_chr3
1_PSM_Hes7_mm10	545	3	144383165	144383869	704	144383648	15	5.90476	0	0	0				1_PSM_Hes7_mm10::1::545_chr3
1_PSM_Hes7_mm10	568	4	72199928	72201612	1684	72200864	15	6.71698	1	2	2	Tle1, C630043F03Rik	55, -380	in gene, upstream	1_PSM_Hes7_mm10::1::568_chr4
1_PSM_Hes7_mm10	595	4	134287040	134288027	987	134287520	15	6.16667	1	1	1	Pdik1l	326	in gene	1_PSM_Hes7_mm10::1::595_chr4
1_PSM_Hes7_mm10	597	4	134852232	134853128	896	134852656	15	5.67857	1	1	1	Tmem57	689	in gene	1_PSM_Hes7_mm10::1::597_chr4
1_PSM_Hes7_mm10	604	4	137913280	137913928	648	137913472	15	8	1	0	1	Ece1	51235	in gene	1_PSM_Hes7_mm10::1::604_chr4
1_PSM_Hes7_mm10	622	4	155760432	155761073	641	155760832	15	6.6	1	2	3	Atad3a, 2610204G22Rik, Vwa1	266, -360, 13729	in gene, upstream, downstream	1_PSM_Hes7_mm10::1::622_chr4
1_PSM_Hes7_mm10	624	4	156235778	156236711	933	156236288	15	7.89655	1	3	3	Plekhn1, Klhl17, Noc2l	-7746, -1431, 278	upstream, upstream, in gene	1_PSM_Hes7_mm10::1::624_chr4
1_PSM_Hes7_mm10	637	5	33433219	33434872	1653	33434272	15	7.7451	1	1	1	Nkx1-1	-296	upstream	1_PSM_Hes7_mm10::1::637_chr5
1_PSM_Hes7_mm10	644	5	67607529	67609003	1474	67608464	15	6.5	1	1	2	Shisa3, Atp8a1	581, 238967	in gene, downstream	1_PSM_Hes7_mm10::1::644_chr5
1_PSM_Hes7_mm10	650	5	93092787	93093904	1117	93093312	15	6.62857	1	1	1	Sept11	-145	upstream	1_PSM_Hes7_mm10::1::650_chr5
1_PSM_Hes7_mm10	668	5	125465553	125466215	662	125465888	15	6.28571	1	0	2	Bri3bp, Aacs	24320, -9985	downstream, upstream	1_PSM_Hes7_mm10::1::668_chr5
1_PSM_Hes7_mm10	671	5	134183576	134184792	1216	134184272	15	7.52632	1	2	2	Wbscr16, Gtf2ird2	-7505, 234	upstream, in gene	1_PSM_Hes7_mm10::1::671_chr5
1_PSM_Hes7_mm10	677	5	139535376	139536173	797	139535680	15	7.2	0	0	2	4930500L23Rik, Uncx	11929, -8218	in gene, upstream	1_PSM_Hes7_mm10::1::677_chr5
1_PSM_Hes7_mm10	690	6	21985503	21986441	938	21985952	15	5.62069	0	1	2	Ing3, Cped1	36337, 42	downstream, in gene	1_PSM_Hes7_mm10::1::690_chr6
1_PSM_Hes7_mm10	702	6	49213448	49214484	1036	49213952	15	7.1875	1	1	1	Igf2bp3	1002	in gene	1_PSM_Hes7_mm10::1::702_chr6
1_PSM_Hes7_mm10	747	7	29288932	29289792	860	29289312	15	7.51852	1	2	2	Spint2, Ppp1r14a	-7335, -8	upstream, upstream	1_PSM_Hes7_mm10::1::747_chr7
1_PSM_Hes7_mm10	764	7	99182263	99183305	1042	99182912	15	7.81818	1	1	1	Dgat2	-199	upstream	1_PSM_Hes7_mm10::1::764_chr7
1_PSM_Hes7_mm10	781	7	133637176	133637793	617	133637456	15	6.25	1	1	1	2700050L05Rik	-219	upstream	1_PSM_Hes7_mm10::1::781_chr7
1_PSM_Hes7_mm10	782	7	134224287	134225614	1327	134225040	15	6.46341	1	1	2	Adam12, A130023I24Rik	57, 5665	in gene, downstream	1_PSM_Hes7_mm10::1::782_chr7
1_PSM_Hes7_mm10	814	8	71628698	71630082	1384	71629536	15	6.93182	1	0	2	Glt25d1, Unc13a	18512, 42221	downstream, in gene	1_PSM_Hes7_mm10::1::814_chr8
1_PSM_Hes7_mm10	816	8	75212569	75213209	640	75212992	15	6.25	1	1	1	Rasd2	-952	upstream	1_PSM_Hes7_mm10::1::816_chr8
1_PSM_Hes7_mm10	830	8	92687088	92687596	508	92687360	15	7.375	0	0	1	Irx6	12958	downstream	1_PSM_Hes7_mm10::1::830_chr8
1_PSM_Hes7_mm10	847	8	126592416	126593502	1086	126593152	15	8.85294	1	1	1	Irf2bp2	284	in gene	1_PSM_Hes7_mm10::1::847_chr8
1_PSM_Hes7_mm10	864	9	58112741	58113616	875	58113088	15	6.62963	0	0	1	Ccdc33	5735	in gene	1_PSM_Hes7_mm10::1::864_chr9
1_PSM_Hes7_mm10	885	9	102354230	102354840	610	102354416	15	7.42105	1	1	1	Ephb1	277	in gene	1_PSM_Hes7_mm10::1::885_chr9
1_PSM_Hes7_mm10	889	9	106368167	106369590	1423	106369056	15	6.88636	2	1	1	Dusp7	424	in gene	1_PSM_Hes7_mm10::1::889_chr9
1_PSM_Hes7_mm10	910	X	104199418	104200532	1114	104199840	15	7.05714	1	1	1	C77370	1277	in gene	1_PSM_Hes7_mm10::1::910_chrX
1_PSM_Hes7_mm10	5	1	37429508	37430498	990	37429952	14	7.6129	1	2	3	Coa5, Unc50, Mgat4a	151, -220, 106307	in gene, upstream, downstream	1_PSM_Hes7_mm10::1::5_chr1
1_PSM_Hes7_mm10	24	1	135698859	135699746	887	135699360	14	5.92857	0	0	0				1_PSM_Hes7_mm10::1::24_chr1
1_PSM_Hes7_mm10	30	1	153899703	153900609	906	153900144	14	6.75862	1	1	2	Teddm1, Glul	8498, 199	downstream, in gene	1_PSM_Hes7_mm10::1::30_chr1
1_PSM_Hes7_mm10	73	10	83648405	83649133	728	83648704	14	6.26087	1	1	1	Appl2	-40	upstream	1_PSM_Hes7_mm10::1::73_chr10
1_PSM_Hes7_mm10	94	11	34681689	34682160	471	34681856	14	7.8	0	0	1	Dock2	101967	downstream	1_PSM_Hes7_mm10::1::94_chr11
1_PSM_Hes7_mm10	99	11	54140329	54140819	490	54140624	14	7.4	0	0	1	P4ha2	39700	downstream	1_PSM_Hes7_mm10::1::99_chr11
1_PSM_Hes7_mm10	103	11	58938323	58939292	969	58938768	14	6.53333	1	1	2	Rnf187, Hist3h2ba	138, -10143	in gene, upstream	1_PSM_Hes7_mm10::1::103_chr11
1_PSM_Hes7_mm10	120	11	78164779	78165692	913	78165232	14	6.78571	1	1	3	Fam222b, Traf4, Nek8	70559, 318, 11434	downstream, in gene, downstream	1_PSM_Hes7_mm10::1::120_chr11
1_PSM_Hes7_mm10	124	11	86807375	86808155	780	86807712	14	6.91667	1	1	1	Dhx40	-52	upstream	1_PSM_Hes7_mm10::1::124_chr11
1_PSM_Hes7_mm10	131	11	97699832	97700752	920	97700208	14	6.24138	1	2	2	Pcgf2, Psmb3	289, -3226	in gene, upstream	1_PSM_Hes7_mm10::1::131_chr11
1_PSM_Hes7_mm10	135	11	102296456	102297257	801	102296832	14	6.56	1	1	3	Tmub2, Atxn7l3, Ubtf	11871, -203, 22264	downstream, upstream, downstream	1_PSM_Hes7_mm10::1::135_chr11
1_PSM_Hes7_mm10	160	12	40037278	40038584	1306	40037696	14	5.78049	1	1	1	Arl4a	291	in gene	1_PSM_Hes7_mm10::1::160_chr12
1_PSM_Hes7_mm10	170	12	80790112	80791093	981	80790560	14	7.22581	1	1	1	4933426M11Rik	28	in gene	1_PSM_Hes7_mm10::1::170_chr12
1_PSM_Hes7_mm10	180	12	104864229	104864954	725	104864656	14	6.27273	0	1	1	Clmn	420	in gene	1_PSM_Hes7_mm10::1::180_chr12
1_PSM_Hes7_mm10	190	12	111485458	111486261	803	111485872	14	6.96	1	1	1	Gm266	-49	upstream	1_PSM_Hes7_mm10::1::190_chr12
1_PSM_Hes7_mm10	194	12	117173002	117173666	664	117173344	14	5.61905	0	0	1	Ptprn2	687624	in gene	1_PSM_Hes7_mm10::1::194_chr12
1_PSM_Hes7_mm10	201	13	36117081	36117683	602	36117472	14	5.73684	1	2	2	Lyrm4, Fars2	-115, 61	upstream, in gene	1_PSM_Hes7_mm10::1::201_chr13
1_PSM_Hes7_mm10	206	13	44729865	44730678	813	44730272	14	5.48	1	1	1	Jarid2	-502	upstream	1_PSM_Hes7_mm10::1::206_chr13
1_PSM_Hes7_mm10	264	15	76368602	76369581	979	76369024	14	4.93548	1	1	2	Fam203a, Tssk5	126, 5914	in gene, downstream	1_PSM_Hes7_mm10::1::264_chr15
1_PSM_Hes7_mm10	270	15	82146912	82147856	944	82147328	14	6.23333	1	1	2	Ccdc134, Srebf2	19406, 59	downstream, in gene	1_PSM_Hes7_mm10::1::270_chr15
1_PSM_Hes7_mm10	278	15	86032835	86033749	914	86033216	14	6.53571	1	1	1	Celsr1	561	in gene	1_PSM_Hes7_mm10::1::278_chr15
1_PSM_Hes7_mm10	320	17	9751621	9752444	823	9751872	14	6.76	0	0	1	4930452A19Rik	23994	in gene	1_PSM_Hes7_mm10::1::320_chr17
1_PSM_Hes7_mm10	334	17	28080568	28081350	782	28080784	14	6.4	1	1	1	Tcp11	-145	upstream	1_PSM_Hes7_mm10::1::334_chr17
1_PSM_Hes7_mm10	336	17	28622177	28622785	608	28622432	14	5.84211	1	1	1	Srpk1	22	in gene	1_PSM_Hes7_mm10::1::336_chr17
1_PSM_Hes7_mm10	375	18	34220478	34221271	793	34220928	14	4.88	1	2	2	Gm10548, Apc	844, -56	in gene, upstream	1_PSM_Hes7_mm10::1::375_chr18
1_PSM_Hes7_mm10	397	19	5490613	5491376	763	5490928	14	6.29167	1	2	4	Efemp2, Mus81, Cfl1, Snx32	16238, -2592, 473, 19561	downstream, upstream, in gene, downstream	1_PSM_Hes7_mm10::1::397_chr19
1_PSM_Hes7_mm10	450	2	74655967	74656678	711	74656224	14	7.56522	1	0	1	Evx2	3195	in gene	1_PSM_Hes7_mm10::1::450_chr2
1_PSM_Hes7_mm10	453	2	74970375	74971266	891	74970832	14	6.10714	0	0	0				1_PSM_Hes7_mm10::1::453_chr2
1_PSM_Hes7_mm10	478	2	146511357	146512177	820	146511808	14	6.15385	1	1	1	Ralgapa2	196	in gene	1_PSM_Hes7_mm10::1::478_chr2
1_PSM_Hes7_mm10	481	2	152723859	152724391	532	152724032	14	7.35294	0	0	0				1_PSM_Hes7_mm10::1::481_chr2
1_PSM_Hes7_mm10	483	2	153345805	153346407	602	153345984	14	5.63158	1	2	2	2500004C02Rik, Asxl1	-174, -155	upstream, upstream	1_PSM_Hes7_mm10::1::483_chr2
1_PSM_Hes7_mm10	491	2	156839535	156841049	1514	156840512	14	6.91489	1	2	2	Gm14230, Tgif2	-593, 435	upstream, in gene	1_PSM_Hes7_mm10::1::491_chr2
1_PSM_Hes7_mm10	501	2	172999748	173000703	955	173000192	14	6.55172	1	1	2	Spo11, Rae1	20350, 75	downstream, in gene	1_PSM_Hes7_mm10::1::501_chr2
1_PSM_Hes7_mm10	531	3	89320507	89322317	1810	89321856	14	5.47368	1	1	2	Efna3, Gm15998	1023, 6417	in gene, downstream	1_PSM_Hes7_mm10::1::531_chr3
1_PSM_Hes7_mm10	553	4	11966164	11967118	954	11966752	14	5.8	1	2	2	Pdp1, 1700123M08Rik	-302, 178	upstream, in gene	1_PSM_Hes7_mm10::1::553_chr4
1_PSM_Hes7_mm10	613	4	149954473	149955220	747	149954960	14	7.21739	1	1	1	Spsb1	46	in gene	1_PSM_Hes7_mm10::1::613_chr4
1_PSM_Hes7_mm10	619	4	152282908	152283803	895	152283328	14	7.46429	1	0	2	Gpr153, Hes3	8966, 8334	in gene, downstream	1_PSM_Hes7_mm10::1::619_chr4
1_PSM_Hes7_mm10	713	6	83456016	83457433	1417	83457048	14	8.61364	1	0	1	B230319C09Rik	15293	downstream	1_PSM_Hes7_mm10::1::713_chr6
1_PSM_Hes7_mm10	737	6	145865031	145867070	2039	145865408	14	6.31746	1	1	1	Bhlhe41	-68	upstream	1_PSM_Hes7_mm10::1::737_chr6
1_PSM_Hes7_mm10	751	7	46397321	46398160	839	46397696	14	5.76923	1	1	1	Kcnc1	1228	in gene	1_PSM_Hes7_mm10::1::751_chr7
1_PSM_Hes7_mm10	769	7	112229135	112229739	604	112229344	14	6.89474	0	0	1	Mical2	3508	in gene	1_PSM_Hes7_mm10::1::769_chr7
1_PSM_Hes7_mm10	789	8	8779407	8780341	934	8779920	14	6.96552	0	0	0				1_PSM_Hes7_mm10::1::789_chr8
1_PSM_Hes7_mm10	806	8	47713679	47714762	1083	47714336	14	6.14706	1	1	1	Cdkn2aip	-405	upstream	1_PSM_Hes7_mm10::1::806_chr8
1_PSM_Hes7_mm10	829	8	92355886	92356825	939	92356432	14	6.82759	1	2	2	4933436C20Rik, Irx5	-312, -1364	upstream, upstream	1_PSM_Hes7_mm10::1::829_chr8
1_PSM_Hes7_mm10	835	8	119574712	119575637	925	119575168	14	5.75862	1	2	2	Hsdl1, Dnaaf1	32, -67	in gene, upstream	1_PSM_Hes7_mm10::1::835_chr8
1_PSM_Hes7_mm10	873	9	64504751	64505304	553	64505104	14	6.64706	0	0	1	Megf11	119478	in gene	1_PSM_Hes7_mm10::1::873_chr9
1_PSM_Hes7_mm10	887	9	103365090	103366014	924	103365520	14	5.7037	1	1	1	Cdv3	260	in gene	1_PSM_Hes7_mm10::1::887_chr9
1_PSM_Hes7_mm10	900	9	115310423	115311235	812	115310880	14	5.65385	1	1	1	Stt3b	-459	upstream	1_PSM_Hes7_mm10::1::900_chr9
1_PSM_Hes7_mm10	1	1	10004419	10005347	928	10004896	13	5.17241	0	0	1	Ppp1r42	4234	in gene	1_PSM_Hes7_mm10::1::1_chr1
1_PSM_Hes7_mm10	9	1	60409297	60409879	582	60409664	13	6.94444	1	1	1	Abi2	45	in gene	1_PSM_Hes7_mm10::1::9_chr1
1_PSM_Hes7_mm10	15	1	86358511	86359301	790	86358752	13	5.48	1	4	4	Ncl, Snora75, Snord82, C130036L24Rik	703, -7467, -2425, -822	in gene, upstream, upstream, upstream	1_PSM_Hes7_mm10::1::15_chr1
1_PSM_Hes7_mm10	17	1	87213642	87214493	851	87213984	13	6.15385	1	1	2	Chrng, Eif4e2	8173, 70	downstream, in gene	1_PSM_Hes7_mm10::1::17_chr1
1_PSM_Hes7_mm10	42	1	171435363	171435819	456	171435584	13	7.35714	0	1	1	F11r	-1977	upstream	1_PSM_Hes7_mm10::1::42_chr1
1_PSM_Hes7_mm10	53	10	24711281	24712321	1040	24711824	13	7.57576	1	1	1	Enpp1	278	in gene	1_PSM_Hes7_mm10::1::53_chr10
1_PSM_Hes7_mm10	60	10	50592540	50592959	419	50592736	13	7.46154	1	1	1	Ascc3	67	in gene	1_PSM_Hes7_mm10::1::60_chr10
1_PSM_Hes7_mm10	69	10	80264385	80264925	540	80264704	13	7.3125	1	2	3	Ndufs7, Gamt, Dazap1	15252, -3736, -287	downstream, upstream, upstream	1_PSM_Hes7_mm10::1::69_chr10
1_PSM_Hes7_mm10	144	11	116130071	116131076	1005	116130688	13	6.25	1	1	2	Trim65, Mrpl38	440, 8180	in gene, downstream	1_PSM_Hes7_mm10::1::144_chr11
1_PSM_Hes7_mm10	149	11	120304781	120305829	1048	120305488	13	6.12121	1	0	0				1_PSM_Hes7_mm10::1::149_chr11
1_PSM_Hes7_mm10	150	11	120573230	120573883	653	120573552	13	6.25	1	1	2	P4hb, Arhgdia	-616, 8068	upstream, downstream	1_PSM_Hes7_mm10::1::150_chr11
1_PSM_Hes7_mm10	153	12	3572400	3573135	735	3572768	13	6.43478	1	1	1	Dtnb	377	in gene	1_PSM_Hes7_mm10::1::153_chr12
1_PSM_Hes7_mm10	157	12	17544017	17545542	1525	17545104	13	7.52083	1	1	1	Odc1	231	in gene	1_PSM_Hes7_mm10::1::157_chr12
1_PSM_Hes7_mm10	185	12	108555033	108555598	565	108555248	13	6.61111	1	2	2	Gm16596, Evl	370, 528	in gene, in gene	1_PSM_Hes7_mm10::1::185_chr12
1_PSM_Hes7_mm10	199	13	35740334	35741382	1048	35740848	13	6.69697	1	0	1	Cdyl	80986	in gene	1_PSM_Hes7_mm10::1::199_chr13
1_PSM_Hes7_mm10	215	13	59556795	59557640	845	59557312	13	5.40741	1	1	1	Agtpbp1	7	in gene	1_PSM_Hes7_mm10::1::215_chr13
1_PSM_Hes7_mm10	216	13	64273971	64275122	1151	64274624	13	6.11111	1	1	2	Cdc14b, 1810034E14Rik	364, 25924	in gene, downstream	1_PSM_Hes7_mm10::1::216_chr13
1_PSM_Hes7_mm10	223	13	103773972	103774646	674	103774288	13	6.28571	1	0	1	Srek1	-9706	upstream	1_PSM_Hes7_mm10::1::223_chr13
1_PSM_Hes7_mm10	227	13	113618373	113619123	750	113618704	13	6.08696	1	1	1	Snx18	-140	upstream	1_PSM_Hes7_mm10::1::227_chr13
1_PSM_Hes7_mm10	262	15	73724408	73724815	407	73724624	13	7.46154	0	1	1	Ptp4a3	1479	in gene	1_PSM_Hes7_mm10::1::262_chr15
1_PSM_Hes7_mm10	267	15	81522891	81523688	797	81523264	13	6.08	1	0	0				1_PSM_Hes7_mm10::1::267_chr15
1_PSM_Hes7_mm10	293	16	16599394	16600094	700	16599744	13	6.33333	1	0	0				1_PSM_Hes7_mm10::1::293_chr16
1_PSM_Hes7_mm10	306	16	31664058	31664725	667	31664384	13	6.61905	1	1	1	Dlg1	941	in gene	1_PSM_Hes7_mm10::1::306_chr16
1_PSM_Hes7_mm10	318	16	94526255	94526983	728	94526592	13	5.43478	1	1	1	Dscr3	37	in gene	1_PSM_Hes7_mm10::1::318_chr16
1_PSM_Hes7_mm10	341	17	32035972	32036904	932	32036576	13	5.72414	1	2	2	Hsf2bp, Rrp1b	-2068, 414	upstream, in gene	1_PSM_Hes7_mm10::1::341_chr17
1_PSM_Hes7_mm10	353	17	50509548	50510117	569	50509744	13	8.11111	1	1	1	Plcl2	197	in gene	1_PSM_Hes7_mm10::1::353_chr17
1_PSM_Hes7_mm10	379	18	42394775	42395525	750	42395120	13	6.16667	1	1	1	Pou4f3	523	in gene	1_PSM_Hes7_mm10::1::379_chr18
1_PSM_Hes7_mm10	419	19	53329545	53330197	652	53329792	13	6.15	1	0	1	Mxi1	19286	in gene	1_PSM_Hes7_mm10::1::419_chr19
1_PSM_Hes7_mm10	420	19	53676188	53676929	741	53676416	13	6.58333	1	1	1	Rbm20	-890	upstream	1_PSM_Hes7_mm10::1::420_chr19
1_PSM_Hes7_mm10	423	2	3050042	3050473	431	3050192	13	7.92857	0	0	0				1_PSM_Hes7_mm10::1::423_chr2
1_PSM_Hes7_mm10	424	2	3332306	3332838	532	3332496	13	6.58824	1	2	4	Nmt2, Rpp38, Acbd7, Olah	48208, 132, -3672, 34073	downstream, in gene, upstream, downstream	1_PSM_Hes7_mm10::1::424_chr2
1_PSM_Hes7_mm10	427	2	6072876	6073238	362	6073040	13	8.18182	0	0	0				1_PSM_Hes7_mm10::1::427_chr2
1_PSM_Hes7_mm10	447	2	73273286	73274668	1382	73273739	13	7.02326	1	1	2	Sp9, Cir1	1813, 38853	in gene, downstream	1_PSM_Hes7_mm10::1::447_chr2
1_PSM_Hes7_mm10	463	2	118373715	118374440	725	118374080	13	5.43478	1	1	1	Gpr176	-661	upstream	1_PSM_Hes7_mm10::1::463_chr2
1_PSM_Hes7_mm10	475	2	134785949	134786786	837	134786272	13	6.11111	1	1	1	Plcb1	108	in gene	1_PSM_Hes7_mm10::1::475_chr2
1_PSM_Hes7_mm10	487	2	154790691	154791734	1043	154791488	13	5.6875	1	1	1	Raly	378	in gene	1_PSM_Hes7_mm10::1::487_chr2
1_PSM_Hes7_mm10	513	3	51224129	51225325	1196	51224608	13	6.62162	1	1	1	Ccrn4l	161	in gene	1_PSM_Hes7_mm10::1::513_chr3
1_PSM_Hes7_mm10	517	3	53040948	53042106	1158	53041632	13	5.5	1	1	1	Lhfp	85	in gene	1_PSM_Hes7_mm10::1::517_chr3
1_PSM_Hes7_mm10	518	3	57847695	57848377	682	57847888	13	7.2381	1	1	1	Pfn2	-131	upstream	1_PSM_Hes7_mm10::1::518_chr3
1_PSM_Hes7_mm10	544	3	129897309	129898256	947	129897760	13	5.63333	0	1	2	Pla2g12a, Casp6	19138, -3665	downstream, upstream	1_PSM_Hes7_mm10::1::544_chr3
1_PSM_Hes7_mm10	547	3	148988661	148989871	1210	148989376	13	6.84211	1	0	0				1_PSM_Hes7_mm10::1::547_chr3
1_PSM_Hes7_mm10	549	3	153912684	153913179	495	153912976	13	6.46667	1	4	5	Msh4, Rabggtb, Snord45b, Snord45c, Acadm	-6838, -10, -2365, -787, 31456	upstream, upstream, upstream, upstream, downstream	1_PSM_Hes7_mm10::1::549_chr3
1_PSM_Hes7_mm10	565	4	57567625	57568270	645	57568000	13	6.2	1	1	1	Palm2	-248	upstream	1_PSM_Hes7_mm10::1::565_chr4
1_PSM_Hes7_mm10	575	4	107638024	107638893	869	107638400	13	5.51852	0	0	1	Glis1	203681	downstream	1_PSM_Hes7_mm10::1::575_chr4
1_PSM_Hes7_mm10	590	4	131915987	131917030	1043	131916560	13	6.75758	0	2	3	Gm12992, Tmem200b, Epb4.1	-1044, -5211, 158753	upstream, upstream, downstream	1_PSM_Hes7_mm10::1::590_chr4
1_PSM_Hes7_mm10	633	5	25499228	25500205	977	25499744	13	6.29032	1	2	2	Mll3, 4831440E17Rik	-961, -53	upstream, upstream	1_PSM_Hes7_mm10::1::633_chr5
1_PSM_Hes7_mm10	639	5	34636665	34637492	827	34637104	13	5.61538	0	1	3	Add1, Mfsd10, Nop14	63390, 10, 23044	downstream, in gene, downstream	1_PSM_Hes7_mm10::1::639_chr5
1_PSM_Hes7_mm10	653	5	111535638	111536694	1056	111536032	13	6.72727	0	0	0				1_PSM_Hes7_mm10::1::653_chr5
1_PSM_Hes7_mm10	656	5	114567182	114568035	853	114567488	13	6.44444	1	1	1	Fam222a	-763	upstream	1_PSM_Hes7_mm10::1::656_chr5
1_PSM_Hes7_mm10	661	5	122501151	122502004	853	122501664	13	5.62963	1	1	1	Atp2a2	561	in gene	1_PSM_Hes7_mm10::1::661_chr5
1_PSM_Hes7_mm10	681	5	142550449	142551258	809	142550848	13	6.12	1	1	1	Radil	229	in gene	1_PSM_Hes7_mm10::1::681_chr5
1_PSM_Hes7_mm10	683	5	146948563	146949267	704	146948864	13	6.81818	1	1	2	Gtf3a, Mtif3	207, 14933	in gene, downstream	1_PSM_Hes7_mm10::1::683_chr5
1_PSM_Hes7_mm10	706	6	52190769	52191391	622	52191152	13	8.36842	1	1	4	Hoxa3, 5730596B20Rik, Hoxa4, 2700086A05Rik	21915, 13654, 551, -9972	in gene, downstream, in gene, upstream	1_PSM_Hes7_mm10::1::706_chr6
1_PSM_Hes7_mm10	726	6	99521579	99522421	842	99522048	13	6.61538	1	0	0				1_PSM_Hes7_mm10::1::726_chr6
1_PSM_Hes7_mm10	731	6	120665048	120666155	1107	120665456	13	6.17143	1	1	1	Cecr2	-965	upstream	1_PSM_Hes7_mm10::1::731_chr6
1_PSM_Hes7_mm10	745	7	27486489	27487077	588	27486896	13	6.05263	1	1	2	Sertad3, Sertad1	13056, -57	downstream, upstream	1_PSM_Hes7_mm10::1::745_chr7
1_PSM_Hes7_mm10	749	7	44246412	44247237	825	44246816	13	5.73077	1	3	4	2410002F23Rik, Snord88c, Snord88a, Acpt	94, -3039, -3334, 10388	in gene, upstream, upstream, downstream	1_PSM_Hes7_mm10::1::749_chr7
1_PSM_Hes7_mm10	793	8	13974072	13974959	887	13974560	13	6.17857	1	1	1	2610019F03Rik	217	in gene	1_PSM_Hes7_mm10::1::793_chr8
1_PSM_Hes7_mm10	798	8	27174247	27174810	563	27174624	13	6.58824	1	1	2	Rab11fip1, LOC101055849	22, 14796	in gene, downstream	1_PSM_Hes7_mm10::1::798_chr8
1_PSM_Hes7_mm10	802	8	46163230	46163937	707	46163552	13	6.08696	1	1	1	4933411K20Rik	-6004	upstream	1_PSM_Hes7_mm10::1::802_chr8
1_PSM_Hes7_mm10	813	8	71375753	71376531	778	71376000	13	7.91667	1	0	4	Use1, Ocel1, Nr2f6, Ushbp1	9152, 4702, 5952, 19801	downstream, downstream, in gene, downstream	1_PSM_Hes7_mm10::1::813_chr8
1_PSM_Hes7_mm10	818	8	79639626	79640366	740	79640048	13	6.3913	1	1	1	Otud4	372	in gene	1_PSM_Hes7_mm10::1::818_chr8
1_PSM_Hes7_mm10	820	8	84800374	84801225	851	84800592	13	6.88889	1	1	1	Nfix	-252	upstream	1_PSM_Hes7_mm10::1::820_chr8
1_PSM_Hes7_mm10	853	9	37053999	37054565	566	37054336	13	6.55556	0	0	1	Pknox2	92978	in gene	1_PSM_Hes7_mm10::1::853_chr9
1_PSM_Hes7_mm10	857	9	48678635	48679429	794	48679008	13	6.4	0	0	1	Zbtb16	156937	in gene	1_PSM_Hes7_mm10::1::857_chr9
1_PSM_Hes7_mm10	858	9	50528278	50528795	517	50528544	13	6.875	1	1	2	Pts, Bco2	97, 26594	in gene, downstream	1_PSM_Hes7_mm10::1::858_chr9
1_PSM_Hes7_mm10	863	9	57504048	57504890	842	57504480	13	5.15385	1	1	1	Rpp25	378	in gene	1_PSM_Hes7_mm10::1::863_chr9
1_PSM_Hes7_mm10	872	9	64022211	64023387	1176	64022880	13	6.52778	1	1	1	Smad6	-821	upstream	1_PSM_Hes7_mm10::1::872_chr9
1_PSM_Hes7_mm10	876	9	72132764	72133804	1040	72133296	13	6.72727	1	0	0				1_PSM_Hes7_mm10::1::876_chr9
1_PSM_Hes7_mm10	877	9	72662061	72662867	806	72662416	13	5.96	1	1	1	Nedd4	69	in gene	1_PSM_Hes7_mm10::1::877_chr9
1_PSM_Hes7_mm10	882	9	96478313	96478887	574	96478672	13	5.77778	1	1	1	Rnf7	-77	upstream	1_PSM_Hes7_mm10::1::882_chr9
1_PSM_Hes7_mm10	890	9	106464682	106465324	642	106464896	13	6.95	1	1	3	Pcbp4, Gpr62, Parp3	11058, 1044, 11755	downstream, in gene, downstream	1_PSM_Hes7_mm10::1::890_chr9
1_PSM_Hes7_mm10	905	9	124256251	124258024	1773	124256464	13	6.71429	0	0	0				1_PSM_Hes7_mm10::1::905_chr9
1_PSM_Hes7_mm10	19	1	91344837	91345748	911	91345312	12	5.46429	1	1	2	Espnl, Klhl30	23237, -5761	in gene, upstream	1_PSM_Hes7_mm10::1::19_chr1
1_PSM_Hes7_mm10	21	1	93753937	93755440	1503	93754880	12	5.95745	1	2	2	Thap4, Atg4b	-42, -153	upstream, upstream	1_PSM_Hes7_mm10::1::21_chr1
1_PSM_Hes7_mm10	23	1	133423335	133424236	901	133423776	12	5.03571	1	1	1	Sox13	436	in gene	1_PSM_Hes7_mm10::1::23_chr1
1_PSM_Hes7_mm10	47	1	186705015	186705860	845	186705392	12	4.74074	1	1	1	Tgfb2	600	in gene	1_PSM_Hes7_mm10::1::47_chr1
1_PSM_Hes7_mm10	49	10	3973430	3974072	642	3973664	12	5.6	1	1	2	Plekhg1, Mthfd1l	233287, 589	downstream, in gene	1_PSM_Hes7_mm10::1::49_chr10
1_PSM_Hes7_mm10	81	10	120552309	120553074	765	120552544	12	5.20833	1	0	0				1_PSM_Hes7_mm10::1::81_chr10
1_PSM_Hes7_mm10	86	11	6415590	6416238	648	6415808	12	5.95	1	1	2	Zmiz2, Ppia	26444, -62	downstream, upstream	1_PSM_Hes7_mm10::1::86_chr11
1_PSM_Hes7_mm10	96	11	50325101	50326690	1589	50325952	12	6.48	1	1	1	Canx	-279	upstream	1_PSM_Hes7_mm10::1::96_chr11
1_PSM_Hes7_mm10	98	11	53706711	53707634	923	53707184	12	6.51724	1	1	1	Rad50	135	in gene	1_PSM_Hes7_mm10::1::98_chr11
1_PSM_Hes7_mm10	117	11	72411086	72411759	673	72411424	12	6.2381	1	1	1	Smtnl2	289	in gene	1_PSM_Hes7_mm10::1::117_chr11
1_PSM_Hes7_mm10	127	11	95823809	95824610	801	95824256	12	5.44	1	1	2	Phospho1, Abi3	-244, 18220	upstream, downstream	1_PSM_Hes7_mm10::1::127_chr11
1_PSM_Hes7_mm10	146	11	118247619	118249091	1472	118248544	12	5.80435	1	1	1	Cyth1	48	in gene	1_PSM_Hes7_mm10::1::146_chr11
1_PSM_Hes7_mm10	152	12	3309421	3310164	743	3309824	12	5.56522	1	1	1	Rab10	145	in gene	1_PSM_Hes7_mm10::1::152_chr12
1_PSM_Hes7_mm10	163	12	51828686	51830313	1627	51829808	12	5.68627	1	2	2	Hectd1, Gm5785	-272, 1623	upstream, in gene	1_PSM_Hes7_mm10::1::163_chr12
1_PSM_Hes7_mm10	182	12	107312518	107313239	721	107312800	12	5.40909	0	0	0				1_PSM_Hes7_mm10::1::182_chr12
1_PSM_Hes7_mm10	188	12	111274413	111275201	788	111274864	12	5.6	1	0	3	Traf3, Amn, A230087F16Rik	108316, 3753, -9895	downstream, in gene, upstream	1_PSM_Hes7_mm10::1::188_chr12
1_PSM_Hes7_mm10	205	13	43784647	43785467	820	43784976	12	6.12	1	1	1	Cd83	-131	upstream	1_PSM_Hes7_mm10::1::205_chr13
1_PSM_Hes7_mm10	211	13	53285445	53286482	1037	53286208	12	5.5	1	1	1	Ror2	-99	upstream	1_PSM_Hes7_mm10::1::211_chr13
1_PSM_Hes7_mm10	224	13	107889664	107891188	1524	107890672	12	6.19149	1	1	1	Zswim6	-608	upstream	1_PSM_Hes7_mm10::1::224_chr13
1_PSM_Hes7_mm10	234	14	31250823	31251500	677	31251264	12	6.42857	1	2	3	Phf7, Bap1, Dnahc1	-46, -225, 72632	upstream, upstream, downstream	1_PSM_Hes7_mm10::1::234_chr14
1_PSM_Hes7_mm10	237	14	34502743	34503400	657	34502912	12	5.14286	1	1	2	Bmpr1a, 9230112D13Rik	-366, 19889	upstream, downstream	1_PSM_Hes7_mm10::1::237_chr14
1_PSM_Hes7_mm10	245	14	66297205	66297636	431	66297440	12	6.42857	1	2	2	1700001G11Rik, Trim35	-311, 415	upstream, in gene	1_PSM_Hes7_mm10::1::245_chr14
1_PSM_Hes7_mm10	258	15	38519112	38519906	794	38519456	12	5.36	1	1	1	Azin1	-190	upstream	1_PSM_Hes7_mm10::1::258_chr15
1_PSM_Hes7_mm10	276	15	85205792	85206362	570	85206032	12	6.55556	1	1	1	Fbln1	24	in gene	1_PSM_Hes7_mm10::1::276_chr15
1_PSM_Hes7_mm10	281	15	98609399	98610116	717	98609760	12	5.30435	1	1	1	Adcy6	-2127	upstream	1_PSM_Hes7_mm10::1::281_chr15
1_PSM_Hes7_mm10	282	15	98933781	98934594	813	98934128	12	5.30769	1	1	1	Tuba1b	262	in gene	1_PSM_Hes7_mm10::1::282_chr15
1_PSM_Hes7_mm10	287	15	101327735	101328583	848	101328064	12	6.44444	0	0	0				1_PSM_Hes7_mm10::1::287_chr15
1_PSM_Hes7_mm10	309	16	35747966	35748815	849	35748384	12	6.07407	0	0	1	Dirc2	20972	in gene	1_PSM_Hes7_mm10::1::309_chr16
1_PSM_Hes7_mm10	339	17	29238174	29238752	578	29238320	12	6.21053	1	1	1	Cpne5	-530	upstream	1_PSM_Hes7_mm10::1::339_chr17
1_PSM_Hes7_mm10	347	17	45563824	45564327	503	45564032	12	6.25	1	1	3	Nfkbie, Slc35b2, Hsp90ab1	8316, -120, 9229	downstream, upstream, downstream	1_PSM_Hes7_mm10::1::347_chr17
1_PSM_Hes7_mm10	381	18	57386853	57387764	911	57387317	12	5.57143	0	0	1	Prrc1	32584	in gene	1_PSM_Hes7_mm10::1::381_chr18
1_PSM_Hes7_mm10	406	19	26708928	26709563	635	26709344	12	5.45	0	0	1	Smarca2	104184	in gene	1_PSM_Hes7_mm10::1::406_chr19
1_PSM_Hes7_mm10	428	2	6322451	6323312	861	6322848	12	5.44444	1	2	3	A230108P19Rik, 1700014B07Rik, Usp6nl	129597, 232, 91	downstream, in gene, in gene	1_PSM_Hes7_mm10::1::428_chr2
1_PSM_Hes7_mm10	443	2	38286946	38287730	784	38287296	12	4.91667	1	1	1	Dennd1a	88	in gene	1_PSM_Hes7_mm10::1::443_chr2
1_PSM_Hes7_mm10	446	2	71873087	71873959	872	71873488	12	4.89286	1	1	1	Pdk1	216	in gene	1_PSM_Hes7_mm10::1::446_chr2
1_PSM_Hes7_mm10	449	2	74578487	74579047	560	74578752	12	5.44444	1	1	1	Lnp	196	in gene	1_PSM_Hes7_mm10::1::449_chr2
1_PSM_Hes7_mm10	461	2	104493067	104494212	1145	104493440	12	5.58333	1	1	1	Hipk3	1049	in gene	1_PSM_Hes7_mm10::1::461_chr2
1_PSM_Hes7_mm10	468	2	121448990	121449971	981	121449312	12	6.64516	1	3	4	Ell3, Serf2, Serinc4, Hypk	-6711, 84, 7452, -7776	upstream, in gene, downstream, upstream	1_PSM_Hes7_mm10::1::468_chr2
1_PSM_Hes7_mm10	488	2	156065598	156066233	635	156065856	12	5.9	1	1	2	Spag4, Cpne1	643, 46109	in gene, downstream	1_PSM_Hes7_mm10::1::488_chr2
1_PSM_Hes7_mm10	494	2	163203142	163203892	750	163203392	12	6.95652	1	0	0				1_PSM_Hes7_mm10::1::494_chr2
1_PSM_Hes7_mm10	496	2	165563228	165563955	727	165563648	12	5.65217	1	0	0				1_PSM_Hes7_mm10::1::496_chr2
1_PSM_Hes7_mm10	502	2	173019518	173020288	770	173019984	12	5.84	0	1	2	Rae1, Rbm38	19867, -1918	downstream, upstream	1_PSM_Hes7_mm10::1::502_chr2
1_PSM_Hes7_mm10	508	3	31094535	31095931	1396	31095056	12	6.30233	1	1	1	Skil	-5	upstream	1_PSM_Hes7_mm10::1::508_chr3
1_PSM_Hes7_mm10	520	3	65658657	65659629	972	65659061	12	6.2	1	1	1	Lekr1	-7167	upstream	1_PSM_Hes7_mm10::1::520_chr3
1_PSM_Hes7_mm10	533	3	98428046	98428731	685	98428304	12	6.57143	1	0	1	Zfp697	45823	in gene	1_PSM_Hes7_mm10::1::533_chr3
1_PSM_Hes7_mm10	538	3	107517215	107518335	1120	107517600	12	5.82857	1	1	1	Slc6a17	418	in gene	1_PSM_Hes7_mm10::1::538_chr3
1_PSM_Hes7_mm10	567	4	59548714	59549370	656	59549056	12	6	1	1	1	Ptbp3	308	in gene	1_PSM_Hes7_mm10::1::567_chr4
1_PSM_Hes7_mm10	573	4	101419792	101420764	972	101420288	12	5.43333	1	1	1	Ak4	999	in gene	1_PSM_Hes7_mm10::1::573_chr4
1_PSM_Hes7_mm10	577	4	114843271	114843744	473	114843488	12	6.93333	1	0	1	Gm12830	21768	in gene	1_PSM_Hes7_mm10::1::577_chr4
1_PSM_Hes7_mm10	599	4	136310613	136311404	791	136310976	12	5.16	1	1	1	Hnrnpr	0	in gene	1_PSM_Hes7_mm10::1::599_chr4
1_PSM_Hes7_mm10	602	4	137357349	137358147	798	137357760	12	5.24	1	1	1	Cdc42	-1	upstream	1_PSM_Hes7_mm10::1::602_chr4
1_PSM_Hes7_mm10	640	5	43232595	43233907	1312	43232928	12	6.26829	1	2	2	Gm7854, Cpeb2	2426, -535	in gene, upstream	1_PSM_Hes7_mm10::1::640_chr5
1_PSM_Hes7_mm10	655	5	114130421	114131600	1179	114131152	12	4.86486	1	2	3	Usp30, Alkbh2, Ung	30819, -2976, 717	downstream, upstream, in gene	1_PSM_Hes7_mm10::1::655_chr5
1_PSM_Hes7_mm10	694	6	29735301	29736491	1190	29736112	12	6.54054	1	1	1	Smo	615	in gene	1_PSM_Hes7_mm10::1::694_chr6
1_PSM_Hes7_mm10	705	6	51592120	51593142	1022	51592608	12	5.96875	1	0	1	Snx10	68705	downstream	1_PSM_Hes7_mm10::1::705_chr6
1_PSM_Hes7_mm10	719	6	89235527	89236365	838	89235904	12	5.4	0	0	0				1_PSM_Hes7_mm10::1::719_chr6
1_PSM_Hes7_mm10	720	6	89362919	89363409	490	89363104	12	6.4	1	1	1	Plxna1	-491	upstream	1_PSM_Hes7_mm10::1::720_chr6
1_PSM_Hes7_mm10	721	6	90987533	90988428	895	90988048	12	5.85714	1	0	0				1_PSM_Hes7_mm10::1::721_chr6
1_PSM_Hes7_mm10	728	6	114968612	114970144	1532	114969120	12	6.125	1	0	0				1_PSM_Hes7_mm10::1::728_chr6
1_PSM_Hes7_mm10	729	6	115993423	115994781	1358	115994560	12	6.97619	1	1	1	Plxnd1	445	in gene	1_PSM_Hes7_mm10::1::729_chr6
1_PSM_Hes7_mm10	730	6	117906873	117908251	1378	117907744	12	6.60465	1	0	1	Hnrnpf	7404	in gene	1_PSM_Hes7_mm10::1::730_chr6
1_PSM_Hes7_mm10	734	6	128299783	128300762	979	128300224	12	5.66667	1	1	1	Tead4	589	in gene	1_PSM_Hes7_mm10::1::734_chr6
1_PSM_Hes7_mm10	735	6	136518638	136519267	629	136518800	12	5.35	1	1	1	Atf7ip	-51	upstream	1_PSM_Hes7_mm10::1::735_chr6
1_PSM_Hes7_mm10	741	7	13024054	13024663	609	13024224	12	7.68421	1	1	2	Trim28, Chmp2a	72, 10553	in gene, downstream	1_PSM_Hes7_mm10::1::741_chr7
1_PSM_Hes7_mm10	744	7	25618921	25619552	631	25619360	12	5.55	1	2	3	Gm7092, Atp5sl, B3gnt8	-3468, -133, -8264	upstream, upstream, upstream	1_PSM_Hes7_mm10::1::744_chr7
1_PSM_Hes7_mm10	757	7	67709628	67710450	822	67709984	12	6.15385	0	0	1	Ttc23	62574	in gene	1_PSM_Hes7_mm10::1::757_chr7
1_PSM_Hes7_mm10	767	7	100607265	100608413	1148	100607952	12	6.08571	1	2	2	Mrpl48, Rab6a	44, 366	in gene, in gene	1_PSM_Hes7_mm10::1::767_chr7
1_PSM_Hes7_mm10	775	7	128238031	128238587	556	128238240	12	5.70588	1	2	3	9130023H24Rik, Armc5, Tgfb1i1	-209, 883, -8631	upstream, in gene, upstream	1_PSM_Hes7_mm10::1::775_chr7
1_PSM_Hes7_mm10	827	8	88360731	88362586	1855	88362176	12	5.56897	1	1	1	Brd7	15	in gene	1_PSM_Hes7_mm10::1::827_chr8
1_PSM_Hes7_mm10	832	8	107587867	107588765	898	107588368	12	7.96429	1	1	1	Psmd7	114	in gene	1_PSM_Hes7_mm10::1::832_chr8
1_PSM_Hes7_mm10	839	8	122335255	122336941	1686	122336384	12	6.03774	1	0	1	Zfpm1	54243	in gene	1_PSM_Hes7_mm10::1::839_chr8
1_PSM_Hes7_mm10	840	8	122550657	122551395	738	122550944	12	6.86957	1	1	1	Piezo1	385	in gene	1_PSM_Hes7_mm10::1::840_chr8
1_PSM_Hes7_mm10	851	9	31912830	31913914	1084	31913472	12	5.67647	1	1	1	Barx2	-187	upstream	1_PSM_Hes7_mm10::1::851_chr9
1_PSM_Hes7_mm10	860	9	54501752	54502299	547	54501920	12	5.64706	1	1	1	Dmxl2	-294	upstream	1_PSM_Hes7_mm10::1::860_chr9
1_PSM_Hes7_mm10	862	9	56417750	56418318	568	56418112	12	5.94444	1	2	2	C230081A13Rik, Hmg20a	-62, -734	upstream, upstream	1_PSM_Hes7_mm10::1::862_chr9
1_PSM_Hes7_mm10	868	9	61373604	61374292	688	61373776	12	6.85714	1	2	2	Gm10655, Tle3	-1583, 1410	upstream, in gene	1_PSM_Hes7_mm10::1::868_chr9
1_PSM_Hes7_mm10	888	9	103398297	103398899	602	103398688	12	5.47368	0	0	0				1_PSM_Hes7_mm10::1::888_chr9
1_PSM_Hes7_mm10	892	9	107554289	107555268	979	107554816	12	5.16129	1	0	5	Nprl2, Zmynd10, Rassf1, Gm9917, Tusc2	12607, 7506, 3261, 13599, -8439	downstream, downstream, in gene, downstream, upstream	1_PSM_Hes7_mm10::1::892_chr9
1_PSM_Hes7_mm10	897	9	110131694	110132802	1108	110132096	12	6.2	1	1	1	Smarcc1	72	in gene	1_PSM_Hes7_mm10::1::897_chr9
1_PSM_Hes7_mm10	901	9	119402810	119403627	817	119403232	12	6.92308	1	1	2	Xylb, Acvr2b	45851, 731	downstream, in gene	1_PSM_Hes7_mm10::1::901_chr9
1_PSM_Hes7_mm10	906	X	7922027	7922682	655	7922304	12	6.55	1	1	3	Pcsk1n, Eras, Hdac6	2482, 6303, 25585	in gene, downstream, downstream	1_PSM_Hes7_mm10::1::906_chrX
1_PSM_Hes7_mm10	911	X	151343920	151344965	1045	151344720	12	6.75758	1	2	2	A230072E10Rik, Fam120c	-2841, 497	upstream, in gene	1_PSM_Hes7_mm10::1::911_chrX
1_PSM_Hes7_mm10	4	1	34842839	34843403	564	34843008	11	4.61111	1	2	2	Fam168b, Plekhb2	42, -6951	in gene, upstream	1_PSM_Hes7_mm10::1::4_chr1
1_PSM_Hes7_mm10	8	1	55087398	55088464	1066	55087968	11	6.06061	1	2	2	Hspd1, Hspe1	-36, -180	upstream, upstream	1_PSM_Hes7_mm10::1::8_chr1
1_PSM_Hes7_mm10	20	1	91800768	91801337	569	91800944	11	5.05556	1	1	1	Twist2	-533	upstream	1_PSM_Hes7_mm10::1::20_chr1
1_PSM_Hes7_mm10	26	1	151428523	151429103	580	151428752	11	7.33333	1	2	2	Swt1, Trmt1l	-317, 104	upstream, in gene	1_PSM_Hes7_mm10::1::26_chr1
1_PSM_Hes7_mm10	35	1	161876785	161877162	377	161876960	11	6.25	1	1	1	Suco	-299	upstream	1_PSM_Hes7_mm10::1::35_chr1
1_PSM_Hes7_mm10	48	1	189921611	189922480	869	189921984	11	5.96296	1	1	1	Smyd2	304	in gene	1_PSM_Hes7_mm10::1::48_chr1
1_PSM_Hes7_mm10	57	10	41519382	41520067	685	41519744	11	6.18182	1	1	2	Ppil6, Cd164	29305, 244	downstream, in gene	1_PSM_Hes7_mm10::1::57_chr10
1_PSM_Hes7_mm10	63	10	61977737	61978708	971	61978288	11	6.5	1	1	1	Col13a1	820	in gene	1_PSM_Hes7_mm10::1::63_chr10
1_PSM_Hes7_mm10	84	10	128270167	128270991	824	128270624	11	4.84615	1	2	2	Apof, Stat2	2627, 48	downstream, in gene	1_PSM_Hes7_mm10::1::84_chr10
1_PSM_Hes7_mm10	88	11	7213066	7213943	877	7213488	11	4.96296	1	1	1	Igfbp3	435	in gene	1_PSM_Hes7_mm10::1::88_chr11
1_PSM_Hes7_mm10	93	11	31368902	31371444	2542	31369360	11	5.21519	2	1	1	Stc2	701	in gene	1_PSM_Hes7_mm10::1::93_chr11
1_PSM_Hes7_mm10	102	11	57827334	57828248	914	57827776	11	5.35714	1	0	1	Hand1	4371	downstream	1_PSM_Hes7_mm10::1::102_chr11
1_PSM_Hes7_mm10	111	11	65807066	65807603	537	65807381	11	6.11765	1	1	1	Zkscan6	137	in gene	1_PSM_Hes7_mm10::1::111_chr11
1_PSM_Hes7_mm10	141	11	114851339	114852163	824	114851669	11	5.88462	1	1	1	Gprc5c	137	in gene	1_PSM_Hes7_mm10::1::141_chr11
1_PSM_Hes7_mm10	151	11	120824289	120825109	820	120824832	11	6.6	1	1	2	Fasn, Ccdc57	-285, 108040	upstream, downstream	1_PSM_Hes7_mm10::1::151_chr11
1_PSM_Hes7_mm10	161	12	45073711	45074827	1116	45074144	11	4.88571	1	1	1	Stxbp6	339	in gene	1_PSM_Hes7_mm10::1::161_chr12
1_PSM_Hes7_mm10	173	12	81780261	81781126	865	81780448	11	6.18518	1	1	1	Map3k9	722	in gene	1_PSM_Hes7_mm10::1::173_chr12
1_PSM_Hes7_mm10	191	12	111814062	111814728	666	111814336	11	5.95238	1	2	3	Klc1, Xrcc3, Zfyve21	55487, -495, 166	downstream, upstream, in gene	1_PSM_Hes7_mm10::1::191_chr12
1_PSM_Hes7_mm10	192	12	112700375	112701499	1124	112700736	11	6.34286	0	0	0				1_PSM_Hes7_mm10::1::192_chr12
1_PSM_Hes7_mm10	204	13	42052037	42052812	775	42052416	11	5.16667	1	1	1	Hivep1	395	in gene	1_PSM_Hes7_mm10::1::204_chr13
1_PSM_Hes7_mm10	208	13	51644602	51645392	790	51645024	11	5.56	1	2	2	Cks2, Secisbp2	-208, -6690	upstream, upstream	1_PSM_Hes7_mm10::1::208_chr13
1_PSM_Hes7_mm10	218	13	85189169	85189673	504	85189376	11	6.5	1	1	1	Ccnh	-101	upstream	1_PSM_Hes7_mm10::1::218_chr13
1_PSM_Hes7_mm10	226	13	113160110	113160592	482	113160336	11	6	0	0	0				1_PSM_Hes7_mm10::1::226_chr13
1_PSM_Hes7_mm10	238	14	34673474	34674028	554	34673648	11	5.35294	1	1	1	Wapal	-280	upstream	1_PSM_Hes7_mm10::1::238_chr14
1_PSM_Hes7_mm10	242	14	57998659	57999392	733	57998880	11	5.69565	1	1	1	Micu2	382	in gene	1_PSM_Hes7_mm10::1::242_chr14
1_PSM_Hes7_mm10	248	14	76413804	76414764	960	76414336	11	5.33333	1	1	1	Tsc22d1	-1485	upstream	1_PSM_Hes7_mm10::1::248_chr14
1_PSM_Hes7_mm10	275	15	84680816	84681365	549	84681008	11	5.70588	1	1	1	Prr5	10	in gene	1_PSM_Hes7_mm10::1::275_chr15
1_PSM_Hes7_mm10	284	15	99663963	99664960	997	99664277	11	6.53125	0	1	1	Asic1	-6441	upstream	1_PSM_Hes7_mm10::1::284_chr15
1_PSM_Hes7_mm10	289	15	103014117	103014854	737	103014528	11	5.65217	1	2	3	Hoxc6, Hoxc5, Mir615	4966, 520, -382	downstream, in gene, upstream	1_PSM_Hes7_mm10::1::289_chr15
1_PSM_Hes7_mm10	291	16	4878989	4880174	1185	4879648	11	5.43243	1	2	3	Gm10914, Ubald1, Mgrn1	-8924, 203, -6452	upstream, in gene, upstream	1_PSM_Hes7_mm10::1::291_chr16
1_PSM_Hes7_mm10	292	16	11175461	11176770	1309	11176224	11	6.09756	1	1	1	Zc3h7a	169	in gene	1_PSM_Hes7_mm10::1::292_chr16
1_PSM_Hes7_mm10	313	16	70313911	70314521	610	70314304	11	7.26316	1	1	1	Gbe1	217	in gene	1_PSM_Hes7_mm10::1::313_chr16
1_PSM_Hes7_mm10	316	16	94289739	94290538	799	94290176	11	5.12	1	1	1	Hlcs	-2320	upstream	1_PSM_Hes7_mm10::1::316_chr16
1_PSM_Hes7_mm10	319	16	95585257	95586196	939	95585520	11	6.62069	1	0	0				1_PSM_Hes7_mm10::1::319_chr16
1_PSM_Hes7_mm10	326	17	24960117	24960676	559	24960480	11	5.77778	1	1	2	Hn1l, Cramp1l	143, 54750	in gene, downstream	1_PSM_Hes7_mm10::1::326_chr17
1_PSM_Hes7_mm10	327	17	25273048	25274767	1719	25274176	11	6.16667	1	2	2	Ube2i, Gm17801	134, 52	in gene, in gene	1_PSM_Hes7_mm10::1::327_chr17
1_PSM_Hes7_mm10	328	17	25433758	25434676	918	25434304	11	5.51724	1	1	1	Cacna1h	-521	upstream	1_PSM_Hes7_mm10::1::328_chr17
1_PSM_Hes7_mm10	352	17	50508606	50509503	897	50509312	11	6.67857	1	1	1	Plcl2	-235	upstream	1_PSM_Hes7_mm10::1::352_chr17
1_PSM_Hes7_mm10	358	17	79355282	79356273	991	79355792	11	5.3871	1	1	1	Cdc42ep3	-701	upstream	1_PSM_Hes7_mm10::1::358_chr17
1_PSM_Hes7_mm10	362	17	87282448	87283241	793	87282912	11	5.92	1	2	2	4833418N02Rik, Ttc7	-98, 26	upstream, in gene	1_PSM_Hes7_mm10::1::362_chr17
1_PSM_Hes7_mm10	366	18	11839098	11840580	1482	11839696	11	5.25532	1	3	3	Gm6277, Cables1, Mir1901	-319, 422, 742	upstream, in gene, downstream	1_PSM_Hes7_mm10::1::366_chr18
1_PSM_Hes7_mm10	367	18	12861931	12863040	1109	12862192	11	6.31429	1	0	1	Osbpl1a	79649	in gene	1_PSM_Hes7_mm10::1::367_chr18
1_PSM_Hes7_mm10	382	18	57877701	57878319	618	57878128	11	5.84211	1	1	1	Slc12a2	-550	upstream	1_PSM_Hes7_mm10::1::382_chr18
1_PSM_Hes7_mm10	388	18	75018445	75019169	724	75018800	11	4.82609	1	1	2	BC031181, Dym	12900, 28	downstream, in gene	1_PSM_Hes7_mm10::1::388_chr18
1_PSM_Hes7_mm10	390	18	77565302	77565802	500	77565568	11	5.625	1	1	1	Rnf165	-432	upstream	1_PSM_Hes7_mm10::1::390_chr18
1_PSM_Hes7_mm10	400	19	7494166	7494921	755	7494368	11	5.79167	1	1	1	Atl3	328	in gene	1_PSM_Hes7_mm10::1::400_chr19
1_PSM_Hes7_mm10	404	19	10304422	10305143	721	10304720	11	6.27273	1	1	1	Dagla	157	in gene	1_PSM_Hes7_mm10::1::404_chr19
1_PSM_Hes7_mm10	415	19	46056469	46057005	536	46056720	11	5.70588	1	1	1	Pprc1	181	in gene	1_PSM_Hes7_mm10::1::415_chr19
1_PSM_Hes7_mm10	426	2	4881746	4882413	667	4881920	11	6.28571	1	1	1	Sephs1	356	in gene	1_PSM_Hes7_mm10::1::426_chr2
1_PSM_Hes7_mm10	432	2	24949624	24950433	809	24950096	11	6	1	1	1	Zmynd19	294	in gene	1_PSM_Hes7_mm10::1::432_chr2
1_PSM_Hes7_mm10	434	2	25576856	25578573	1717	25577520	11	5.83333	1	3	4	Mamdc4, Phpt1, Gm996, Rabl6	-6204, -2649, 2579, 30926	upstream, upstream, in gene, downstream	1_PSM_Hes7_mm10::1::434_chr2
1_PSM_Hes7_mm10	448	2	73892866	73893306	440	73893056	11	6.69231	1	2	2	Atf2, Gm10822	-428, 60	upstream, in gene	1_PSM_Hes7_mm10::1::448_chr2
1_PSM_Hes7_mm10	457	2	102185111	102185839	728	102185520	11	4.82609	1	1	1	Ldlrad3	857	in gene	1_PSM_Hes7_mm10::1::457_chr2
1_PSM_Hes7_mm10	458	2	102400282	102400870	588	102400656	11	5.10526	1	1	1	Trim44	244	in gene	1_PSM_Hes7_mm10::1::458_chr2
1_PSM_Hes7_mm10	467	2	120731235	120731824	589	120731472	11	5.38889	1	1	2	Cdan1, Ttbk2	45, 119112	in gene, downstream	1_PSM_Hes7_mm10::1::467_chr2
1_PSM_Hes7_mm10	482	2	153071489	153072270	781	153072016	11	6.375	0	0	1	Ccm2l	6014	in gene	1_PSM_Hes7_mm10::1::482_chr2
1_PSM_Hes7_mm10	493	2	162931205	162931851	646	162931627	11	6.05	1	1	1	Srsf6	119	in gene	1_PSM_Hes7_mm10::1::493_chr2
1_PSM_Hes7_mm10	516	3	52268502	52269292	790	52268816	11	6.24	1	1	1	Foxo1	479	in gene	1_PSM_Hes7_mm10::1::516_chr3
1_PSM_Hes7_mm10	522	3	81036646	81037251	605	81036907	11	6.21053	1	1	1	Pdgfc	491	in gene	1_PSM_Hes7_mm10::1::522_chr3
1_PSM_Hes7_mm10	528	3	88950365	88951003	638	88950816	11	5	1	1	1	Dap3	-534	upstream	1_PSM_Hes7_mm10::1::528_chr3
1_PSM_Hes7_mm10	530	3	89280190	89281458	1268	89280646	11	6.325	1	1	2	Slc50a1, Efna1	-10076, 305	upstream, in gene	1_PSM_Hes7_mm10::1::530_chr3
1_PSM_Hes7_mm10	541	3	116423479	116424067	588	116423792	11	6.42105	1	1	1	Cdc14a	240	in gene	1_PSM_Hes7_mm10::1::541_chr3
1_PSM_Hes7_mm10	548	3	152210529	152211055	526	152210768	11	6.8125	1	2	2	Dnajb4, Fubp1	-469, 310	upstream, in gene	1_PSM_Hes7_mm10::1::548_chr3
1_PSM_Hes7_mm10	558	4	34882631	34883231	600	34883008	11	5.77778	1	1	1	Zfp292	-60	upstream	1_PSM_Hes7_mm10::1::558_chr4
1_PSM_Hes7_mm10	560	4	41628361	41629181	820	41628784	11	6.32	0	0	2	Dnaic1, Enho	58990, 11518	in gene, downstream	1_PSM_Hes7_mm10::1::560_chr4
1_PSM_Hes7_mm10	566	4	57955881	57956793	912	57956224	11	5.5	1	1	1	Txn1	187	in gene	1_PSM_Hes7_mm10::1::566_chr4
1_PSM_Hes7_mm10	572	4	98923586	98923923	337	98923728	11	7.2	1	1	1	Usp1	-82	upstream	1_PSM_Hes7_mm10::1::572_chr4
1_PSM_Hes7_mm10	584	4	125489861	125490617	756	125490144	11	6.30435	1	1	1	Grik3	-687	upstream	1_PSM_Hes7_mm10::1::584_chr4
1_PSM_Hes7_mm10	585	4	127076983	127077574	591	127077312	11	5.52632	1	1	1	Zmym6	-71	upstream	1_PSM_Hes7_mm10::1::585_chr4
1_PSM_Hes7_mm10	611	4	148900160	148901532	1372	148901067	11	6.97674	1	0	1	Casz1	96675	in gene	1_PSM_Hes7_mm10::1::611_chr4
1_PSM_Hes7_mm10	625	5	3342770	3344038	1268	3343776	11	5.575	1	1	1	Cdk6	-536	upstream	1_PSM_Hes7_mm10::1::625_chr5
1_PSM_Hes7_mm10	626	5	8622220	8623608	1388	8623216	11	5.67442	1	1	1	Rundc3b	-264	upstream	1_PSM_Hes7_mm10::1::626_chr5
1_PSM_Hes7_mm10	629	5	23783189	23783974	785	23783600	11	4.76	1	2	2	Pus7, Rint1	61, -4144	in gene, upstream	1_PSM_Hes7_mm10::1::629_chr5
1_PSM_Hes7_mm10	632	5	25222596	25223202	606	25222944	11	5.84211	1	2	3	Galntl5, E130116L18Rik, Galnt11	41464, 1032, 51	downstream, in gene, in gene	1_PSM_Hes7_mm10::1::632_chr5
1_PSM_Hes7_mm10	642	5	52115674	52116242	568	52116000	11	6.16667	1	0	0				1_PSM_Hes7_mm10::1::642_chr5
1_PSM_Hes7_mm10	660	5	122049878	122050788	910	122050384	11	6.10345	1	1	1	Cux2	-2559	upstream	1_PSM_Hes7_mm10::1::660_chr5
1_PSM_Hes7_mm10	672	5	134313657	134314476	819	134313824	11	6.07692	1	1	1	Gtf2i	922	in gene	1_PSM_Hes7_mm10::1::672_chr5
1_PSM_Hes7_mm10	675	5	139200710	139201211	501	139201024	11	6.06667	1	1	1	Sun1	387	in gene	1_PSM_Hes7_mm10::1::675_chr5
1_PSM_Hes7_mm10	686	5	149051225	149051974	749	149051467	11	7.83333	0	1	1	Hmgb1	1570	in gene	1_PSM_Hes7_mm10::1::686_chr5
1_PSM_Hes7_mm10	687	5	150522232	150522921	689	150522592	11	4.54545	1	2	2	Zar1l, Brca2	-4433, -31	upstream, upstream	1_PSM_Hes7_mm10::1::687_chr5
1_PSM_Hes7_mm10	693	6	28832802	28833480	678	28832992	11	6.2381	1	1	2	Snd1, Lrrc4	352644, -1245	in gene, upstream	1_PSM_Hes7_mm10::1::693_chr6
1_PSM_Hes7_mm10	697	6	38876386	38876958	572	38876592	11	5.70588	1	1	1	Hipk2	-402	upstream	1_PSM_Hes7_mm10::1::697_chr6
1_PSM_Hes7_mm10	701	6	47942894	47943414	520	47943200	11	5.6875	1	1	2	Zfp783, Zfp956	25, -10190	in gene, upstream	1_PSM_Hes7_mm10::1::701_chr6
1_PSM_Hes7_mm10	711	6	72234372	72235813	1441	72235616	11	6.17778	1	1	1	Atoh8	-39	upstream	1_PSM_Hes7_mm10::1::711_chr6
1_PSM_Hes7_mm10	716	6	88084340	88084704	364	88084512	11	6.33333	1	1	1	Rpn1	39	in gene	1_PSM_Hes7_mm10::1::716_chr6
1_PSM_Hes7_mm10	718	6	88724210	88724978	768	88724592	11	5.375	1	1	1	Mgll	180	in gene	1_PSM_Hes7_mm10::1::718_chr6
1_PSM_Hes7_mm10	725	6	94699691	94700398	707	94700192	11	5.40909	1	1	1	Lrig1	-47	upstream	1_PSM_Hes7_mm10::1::725_chr6
1_PSM_Hes7_mm10	738	6	148944692	148945365	673	148944960	11	5.95238	1	2	2	Fam60a, 3010003L21Rik	1472, 93	in gene, in gene	1_PSM_Hes7_mm10::1::738_chr6
1_PSM_Hes7_mm10	742	7	24506816	24507595	779	24507248	11	4.96	1	1	2	Cadm4, Zfp428	25225, 161	downstream, in gene	1_PSM_Hes7_mm10::1::742_chr7
1_PSM_Hes7_mm10	743	7	25220936	25221704	768	25221328	11	5.625	1	3	4	Dedd2, Zfp526, Gsk3a, 9130221H12Rik	-1469, -123, 16523, -7395	upstream, upstream, downstream, upstream	1_PSM_Hes7_mm10::1::743_chr7
1_PSM_Hes7_mm10	762	7	97325594	97326015	421	97325792	11	6.38462	1	2	2	Usp35, Kctd21	172, -6531	in gene, upstream	1_PSM_Hes7_mm10::1::762_chr7
1_PSM_Hes7_mm10	801	8	36248877	36249817	940	36249616	11	5.96552	1	1	1	Lonrf1	-100	upstream	1_PSM_Hes7_mm10::1::801_chr8
1_PSM_Hes7_mm10	811	8	70629607	70630400	793	70629920	11	5.12	1	1	2	Lrrc25, Gdf15	13076, 1715	downstream, in gene	1_PSM_Hes7_mm10::1::811_chr8
1_PSM_Hes7_mm10	812	8	70906146	70906773	627	70906336	11	5.78947	1	1	2	Rpl18a, Map1s	-8893, 362	upstream, in gene	1_PSM_Hes7_mm10::1::812_chr8
1_PSM_Hes7_mm10	817	8	79399156	79399679	523	79399424	11	6.0625	1	1	1	Smad1	44	in gene	1_PSM_Hes7_mm10::1::817_chr8
1_PSM_Hes7_mm10	822	8	84871848	84873359	1511	84872384	11	5.44681	1	1	2	Farsa, Syce2	15398, 273	downstream, in gene	1_PSM_Hes7_mm10::1::822_chr8
1_PSM_Hes7_mm10	824	8	86884636	86885024	388	86884816	11	6.38462	1	1	1	N4bp1	442	in gene	1_PSM_Hes7_mm10::1::824_chr8
1_PSM_Hes7_mm10	826	8	87690899	87691553	654	87691168	11	4.95238	0	0	1	Zfp423	268427	in gene	1_PSM_Hes7_mm10::1::826_chr8
1_PSM_Hes7_mm10	834	8	116732361	116733318	957	116732843	11	5.33333	2	1	1	Cdyl2	148	in gene	1_PSM_Hes7_mm10::1::834_chr8
1_PSM_Hes7_mm10	837	8	120633247	120634390	1143	120633872	11	5.41667	1	1	1	1190005I06Rik	510	in gene	1_PSM_Hes7_mm10::1::837_chr8
1_PSM_Hes7_mm10	852	9	36726031	36726874	843	36726336	11	6.76923	1	1	2	Chek1, Stt3a	322, 41242	in gene, downstream	1_PSM_Hes7_mm10::1::852_chr9
1_PSM_Hes7_mm10	861	9	55148899	55149572	673	55149088	11	6.33333	1	1	1	Ube2q2	-281	upstream	1_PSM_Hes7_mm10::1::861_chr9
1_PSM_Hes7_mm10	865	9	59035835	59036751	916	59036352	11	4.7931	1	1	1	Neo1	89	in gene	1_PSM_Hes7_mm10::1::865_chr9
1_PSM_Hes7_mm10	879	9	86464344	86464989	645	86464592	11	6.35	1	2	2	Ube2cbp, Dopey1	324, -2562	in gene, upstream	1_PSM_Hes7_mm10::1::879_chr9
1_PSM_Hes7_mm10	893	9	107587456	107588325	869	107587989	11	8.07143	1	1	6	Hyal1, Nat6, Hyal3, Ifrd2, Lsmem2, Sema3b	11037, 7819, 6693, 271, 9080, 21252	downstream, downstream, downstream, in gene, downstream, downstream	1_PSM_Hes7_mm10::1::893_chr9
1_PSM_Hes7_mm10	896	9	109931346	109931978	632	109931584	11	5.2	1	1	1	Map4	-190	upstream	1_PSM_Hes7_mm10::1::896_chr9
1_PSM_Hes7_mm10	902	9	120127667	120128258	591	120127920	11	5.57895	1	2	4	Slc25a38, Rpsa, Snora62, Gm5922	17521, 154, -2514, 8409	downstream, in gene, upstream, downstream	1_PSM_Hes7_mm10::1::902_chr9
1_PSM_Hes7_mm10	907	X	48034244	48034713	469	48034496	11	6.42857	1	1	1	Apln	356	in gene	1_PSM_Hes7_mm10::1::907_chrX
1_PSM_Hes7_mm10	909	X	102252032	102252376	344	102252192	11	7	1	2	2	Cited1, Gm14858	-423, -459	upstream, upstream	1_PSM_Hes7_mm10::1::909_chrX
1_PSM_Hes7_mm10	10	1	63272783	63273393	610	63273152	10	6.21053	1	1	1	Zdbf2	-117	upstream	1_PSM_Hes7_mm10::1::10_chr1
1_PSM_Hes7_mm10	18	1	90272762	90273581	819	90273248	10	6.73077	0	0	0				1_PSM_Hes7_mm10::1::18_chr1
1_PSM_Hes7_mm10	32	1	155557857	155558719	862	155558288	10	5.57692	1	1	1	Acbd6	168	in gene	1_PSM_Hes7_mm10::1::32_chr1
1_PSM_Hes7_mm10	51	10	19933454	19934202	748	19933696	10	5.52174	1	1	1	Map3k5	-830	upstream	1_PSM_Hes7_mm10::1::51_chr10
1_PSM_Hes7_mm10	52	10	22837519	22838449	930	22837856	10	5.68966	0	0	0				1_PSM_Hes7_mm10::1::52_chr10
1_PSM_Hes7_mm10	68	10	78244632	78245268	636	78244896	10	5.55	1	1	1	Trappc10	-254	upstream	1_PSM_Hes7_mm10::1::68_chr10
1_PSM_Hes7_mm10	72	10	82984717	82985710	993	82985261	10	6.03226	1	1	1	Chst11	-236	upstream	1_PSM_Hes7_mm10::1::72_chr10
1_PSM_Hes7_mm10	78	10	98913780	98914514	734	98914064	10	4.65217	1	1	1	Atp2b1	-1088	upstream	1_PSM_Hes7_mm10::1::78_chr10
1_PSM_Hes7_mm10	85	11	3289506	3290893	1387	3289867	10	5.51163	1	1	1	Patz1	736	in gene	1_PSM_Hes7_mm10::1::85_chr11
1_PSM_Hes7_mm10	95	11	44518201	44518986	785	44518720	10	5.4	1	1	1	Rnf145	-244	upstream	1_PSM_Hes7_mm10::1::95_chr11
1_PSM_Hes7_mm10	107	11	60139239	60140223	984	60139979	10	5.83333	1	0	1	Rai1	34966	in gene	1_PSM_Hes7_mm10::1::107_chr11
1_PSM_Hes7_mm10	125	11	87127040	87127481	441	87127264	10	5.5	1	1	2	Ska2, Trim37	18003, 187	downstream, in gene	1_PSM_Hes7_mm10::1::125_chr11
1_PSM_Hes7_mm10	187	12	109452788	109453863	1075	109453200	10	5.88235	1	1	1	Dlk1	377	in gene	1_PSM_Hes7_mm10::1::187_chr12
1_PSM_Hes7_mm10	196	12	118846600	118847257	657	118847024	10	6.55	1	1	1	Sp8	695	in gene	1_PSM_Hes7_mm10::1::196_chr12
1_PSM_Hes7_mm10	219	13	94976015	94976568	553	94976368	10	4.47059	1	1	1	Wdr41	24	in gene	1_PSM_Hes7_mm10::1::219_chr13
1_PSM_Hes7_mm10	220	13	97349890	97350426	536	97350240	10	4.6875	0	0	0				1_PSM_Hes7_mm10::1::220_chr13
1_PSM_Hes7_mm10	231	14	29546621	29547390	769	29546987	10	5.375	0	0	1	Cacna2d3	174877	in gene	1_PSM_Hes7_mm10::1::231_chr14
1_PSM_Hes7_mm10	239	14	45388561	45389125	564	45388944	10	4.61111	1	1	1	Gnpnat1	-148	upstream	1_PSM_Hes7_mm10::1::239_chr14
1_PSM_Hes7_mm10	254	14	120910392	120911063	671	120910864	10	6.28571	1	1	1	Ipo5	-330	upstream	1_PSM_Hes7_mm10::1::254_chr14
1_PSM_Hes7_mm10	255	14	122464444	122465256	812	122465040	10	5.61538	1	1	2	Zic5, 2610035F20Rik	618, 10159	in gene, downstream	1_PSM_Hes7_mm10::1::255_chr14
1_PSM_Hes7_mm10	260	15	73090279	73091137	858	73090656	10	5.22222	1	1	1	Chrac1	244	in gene	1_PSM_Hes7_mm10::1::260_chr15
1_PSM_Hes7_mm10	265	15	76817371	76818049	678	76817712	10	5.27273	1	1	1	Arhgap39	458	in gene	1_PSM_Hes7_mm10::1::265_chr15
1_PSM_Hes7_mm10	279	15	86231967	86232583	616	86232352	10	4.5	0	0	1	Tbc1d22a	17893	in gene	1_PSM_Hes7_mm10::1::279_chr15
1_PSM_Hes7_mm10	283	15	99457770	99458249	479	99457952	10	6.33333	1	1	1	Nckap5l	-204	upstream	1_PSM_Hes7_mm10::1::283_chr15
1_PSM_Hes7_mm10	285	15	99772145	99772632	487	99772416	10	6	1	1	2	Cers5, Lima1	99, 103040	in gene, downstream	1_PSM_Hes7_mm10::1::285_chr15
1_PSM_Hes7_mm10	296	16	17233456	17234304	848	17233856	10	4.92593	1	1	1	Hic2	269	in gene	1_PSM_Hes7_mm10::1::296_chr16
1_PSM_Hes7_mm10	299	16	18498219	18499123	904	18498720	10	5.21429	1	1	1	Gnb1l	-48	upstream	1_PSM_Hes7_mm10::1::299_chr16
1_PSM_Hes7_mm10	300	16	22265141	22266270	1129	22265563	10	6.54286	1	1	1	Tra2b	366	in gene	1_PSM_Hes7_mm10::1::300_chr16
1_PSM_Hes7_mm10	304	16	30550321	30550886	565	30550496	10	4.94444	1	1	1	Tmem44	82	in gene	1_PSM_Hes7_mm10::1::304_chr16
1_PSM_Hes7_mm10	322	17	13590257	13591626	1369	13591104	10	4.86047	0	0	0				1_PSM_Hes7_mm10::1::322_chr17
1_PSM_Hes7_mm10	337	17	28800358	28800857	499	28800576	10	6.2	1	1	1	Brpf3	-550	upstream	1_PSM_Hes7_mm10::1::337_chr17
1_PSM_Hes7_mm10	346	17	37196839	37197593	754	37197120	10	5	1	1	2	Ubd, Olfr94	3228, 846	downstream, in gene	1_PSM_Hes7_mm10::1::346_chr17
1_PSM_Hes7_mm10	377	18	35889150	35889882	732	35889568	10	6	1	0	0				1_PSM_Hes7_mm10::1::377_chr18
1_PSM_Hes7_mm10	378	18	36280582	36281268	686	36281056	10	5	1	1	1	Pura	-106	upstream	1_PSM_Hes7_mm10::1::378_chr18
1_PSM_Hes7_mm10	383	18	58659489	58659945	456	58659680	10	6.28571	1	1	1	Isoc1	198	in gene	1_PSM_Hes7_mm10::1::383_chr18
1_PSM_Hes7_mm10	389	18	75724204	75724813	609	75724608	10	5.10526	0	0	0				1_PSM_Hes7_mm10::1::389_chr18
1_PSM_Hes7_mm10	401	19	8837138	8837789	651	8837440	10	5.45	1	2	3	Hnrnpul2, Gng3, Bscl2	18039, 1806, -27	downstream, in gene, upstream	1_PSM_Hes7_mm10::1::401_chr19
1_PSM_Hes7_mm10	422	19	60889450	60890259	809	60889872	10	4.72	1	1	1	Grk5	123	in gene	1_PSM_Hes7_mm10::1::422_chr19
1_PSM_Hes7_mm10	425	2	3964396	3964931	535	3964560	10	4.35294	0	0	0				1_PSM_Hes7_mm10::1::425_chr2
1_PSM_Hes7_mm10	433	2	25372141	25373185	1044	25372688	10	6	1	2	2	Uap1l1, Sapcd2	-7062, 367	upstream, in gene	1_PSM_Hes7_mm10::1::433_chr2
1_PSM_Hes7_mm10	436	2	32693587	32694272	685	32694027	10	6	1	1	1	Fpgs	148	in gene	1_PSM_Hes7_mm10::1::436_chr2
1_PSM_Hes7_mm10	437	2	33206029	33206792	763	33206208	10	6.08333	0	0	2	Ralgps1, Angptl2	165270, -9753	in gene, upstream	1_PSM_Hes7_mm10::1::437_chr2
1_PSM_Hes7_mm10	438	2	33544218	33544975	757	33544480	10	4.66667	1	0	0				1_PSM_Hes7_mm10::1::438_chr2
1_PSM_Hes7_mm10	451	2	74668218	74668944	726	74668384	10	5.82609	1	2	3	Evx2, Hoxd13, Hoxd12	-8965, 74, -6629	upstream, in gene, upstream	1_PSM_Hes7_mm10::1::451_chr2
1_PSM_Hes7_mm10	455	2	91526500	91527028	528	91526688	10	5.6875	1	1	1	Gm13770	-2804	upstream	1_PSM_Hes7_mm10::1::455_chr2
1_PSM_Hes7_mm10	456	2	94272977	94273528	551	94273280	10	5.70588	1	1	1	E530001K10Rik	-1198	upstream	1_PSM_Hes7_mm10::1::456_chr2
1_PSM_Hes7_mm10	469	2	125247529	125248107	578	125247888	10	4.61111	1	1	1	Dut	640	in gene	1_PSM_Hes7_mm10::1::469_chr2
1_PSM_Hes7_mm10	471	2	126875915	126876463	548	126876224	10	5.88235	1	1	1	Trpm7	37	in gene	1_PSM_Hes7_mm10::1::471_chr2
1_PSM_Hes7_mm10	472	2	127335872	127336787	915	127336208	10	5.51724	1	2	2	Dusp2, Astl	49, -2431	in gene, upstream	1_PSM_Hes7_mm10::1::472_chr2
1_PSM_Hes7_mm10	486	2	154549377	154550163	786	154549824	10	6.125	1	2	4	Necab3, 1700003F12Rik, Actl10, E2f1	9029, 920, -1952, 20028	in gene, in gene, upstream, downstream	1_PSM_Hes7_mm10::1::486_chr2
1_PSM_Hes7_mm10	489	2	156196513	156197182	669	156196832	10	4.75	1	1	1	Phf20	185	in gene	1_PSM_Hes7_mm10::1::489_chr2
1_PSM_Hes7_mm10	490	2	156613698	156614534	836	156614080	10	6.34615	1	2	2	Gm14169, Dlgap4	-658, 375	upstream, in gene	1_PSM_Hes7_mm10::1::490_chr2
1_PSM_Hes7_mm10	492	2	157321402	157322066	664	157321776	10	4.95238	0	0	2	Rpn2, Ghrh	42678, 24879	in gene, downstream	1_PSM_Hes7_mm10::1::492_chr2
1_PSM_Hes7_mm10	498	2	168231081	168231758	677	168231408	10	5.85714	1	2	2	Dpm1, Mocs3	-1029, 786	upstream, in gene	1_PSM_Hes7_mm10::1::498_chr2
1_PSM_Hes7_mm10	505	2	181364940	181365631	691	181365280	10	5	1	2	3	Rtel1, Arfrp1, Zgpat	45556, 124, 349	downstream, in gene, in gene	1_PSM_Hes7_mm10::1::505_chr2
1_PSM_Hes7_mm10	537	3	104637952	104639399	1447	104638912	10	6.17391	1	1	1	Slc16a1	244	in gene	1_PSM_Hes7_mm10::1::537_chr3
1_PSM_Hes7_mm10	540	3	116251875	116252557	682	116252048	10	5.14286	1	1	1	Gpr88	1436	in gene	1_PSM_Hes7_mm10::1::540_chr3
1_PSM_Hes7_mm10	551	4	6365452	6365927	475	6365616	10	6	1	1	1	Sdcbp	-64	upstream	1_PSM_Hes7_mm10::1::551_chr4
1_PSM_Hes7_mm10	552	4	11190880	11191310	430	11191072	10	5.5	1	1	2	Ccne2, Ints8	-282, 63187	upstream, downstream	1_PSM_Hes7_mm10::1::552_chr4
1_PSM_Hes7_mm10	554	4	13784806	13785205	399	13784992	10	5.66667	0	0	1	Runx1t1	41690	in gene	1_PSM_Hes7_mm10::1::554_chr4
1_PSM_Hes7_mm10	576	4	108619579	108620557	978	108620128	10	5.16129	1	1	2	Orc1, Cc2d1b	40674, 172	downstream, in gene	1_PSM_Hes7_mm10::1::576_chr4
1_PSM_Hes7_mm10	578	4	117835366	117836688	1322	117836256	10	5.43902	1	1	1	Slc6a9	998	in gene	1_PSM_Hes7_mm10::1::578_chr4
1_PSM_Hes7_mm10	580	4	119540001	119540476	475	119540144	10	7	1	2	2	AA415398, Foxj3	-1375, 456	upstream, in gene	1_PSM_Hes7_mm10::1::580_chr4
1_PSM_Hes7_mm10	581	4	120259499	120260368	869	120259872	10	5.48148	0	0	1	Foxo6	27389	downstream	1_PSM_Hes7_mm10::1::581_chr4
1_PSM_Hes7_mm10	583	4	123411425	123411990	565	123411760	10	4.82353	1	1	2	Macf1, D830031N03Rik	272600, 151	in gene, in gene	1_PSM_Hes7_mm10::1::583_chr4
1_PSM_Hes7_mm10	589	4	130574092	130574409	317	130574240	10	6.8	1	1	1	Nkain1	-204	upstream	1_PSM_Hes7_mm10::1::589_chr4
1_PSM_Hes7_mm10	591	4	133038702	133039727	1025	133039280	10	5.8125	1	0	1	Ahdc1	27774	in gene	1_PSM_Hes7_mm10::1::591_chr4
1_PSM_Hes7_mm10	592	4	133212331	133213092	761	133212608	10	5.66667	1	1	2	Gpr3, Cd164l2	-72, -8201	upstream, upstream	1_PSM_Hes7_mm10::1::592_chr4
1_PSM_Hes7_mm10	594	4	133813564	133814777	1213	133814293	10	5.5	1	0	0				1_PSM_Hes7_mm10::1::594_chr4
1_PSM_Hes7_mm10	601	4	136956101	136956662	561	136956448	10	5.29412	0	1	1	Epha8	368	in gene	1_PSM_Hes7_mm10::1::601_chr4
1_PSM_Hes7_mm10	603	4	137795817	137796342	525	137796016	10	6.0625	1	1	1	Alpl	361	in gene	1_PSM_Hes7_mm10::1::603_chr4
1_PSM_Hes7_mm10	608	4	144891890	144892730	840	144892336	10	5.76923	1	1	1	Dhrs3	-491	upstream	1_PSM_Hes7_mm10::1::608_chr4
1_PSM_Hes7_mm10	609	4	148130674	148131528	854	148131072	10	4.88889	1	1	2	Draxin, Mad2l2	-374, -9418	upstream, upstream	1_PSM_Hes7_mm10::1::609_chr4
1_PSM_Hes7_mm10	612	4	149445265	149445654	389	149445440	10	5.75	1	0	1	Rbp7	9528	downstream	1_PSM_Hes7_mm10::1::612_chr4
1_PSM_Hes7_mm10	614	4	150371542	150372307	765	150372000	10	5.58333	1	0	1	Rere	90084	in gene	1_PSM_Hes7_mm10::1::614_chr4
1_PSM_Hes7_mm10	630	5	24387488	24388482	994	24387952	10	5.5	1	1	3	Nos3, Atg9b, Abcb8	23133, 4191, -6204	downstream, in gene, upstream	1_PSM_Hes7_mm10::1::630_chr5
1_PSM_Hes7_mm10	643	5	53588905	53589759	854	53589269	10	6.30769	1	0	1	Rbpj	33490	in gene	1_PSM_Hes7_mm10::1::643_chr5
1_PSM_Hes7_mm10	649	5	92309726	92310182	456	92309888	10	5.06667	1	1	1	Sdad1	136	in gene	1_PSM_Hes7_mm10::1::649_chr5
1_PSM_Hes7_mm10	658	5	115730855	115731598	743	115731200	10	5.43478	1	1	1	Ccdc64	359	in gene	1_PSM_Hes7_mm10::1::658_chr5
1_PSM_Hes7_mm10	664	5	123344153	123344767	614	123344304	10	6.15789	1	1	1	Bcl7a	-144	upstream	1_PSM_Hes7_mm10::1::664_chr5
1_PSM_Hes7_mm10	665	5	123683567	123684423	856	123684192	10	5.66667	1	1	1	Clip1	99	in gene	1_PSM_Hes7_mm10::1::665_chr5
1_PSM_Hes7_mm10	669	5	129020050	129020977	927	129020544	10	5.03448	1	1	1	Ran	388	in gene	1_PSM_Hes7_mm10::1::669_chr5
1_PSM_Hes7_mm10	673	5	134638770	134639327	557	134639104	10	5.29412	1	1	1	Eif4h	224	in gene	1_PSM_Hes7_mm10::1::673_chr5
1_PSM_Hes7_mm10	684	5	147835415	147835756	341	147835568	10	6.27273	0	0	0				1_PSM_Hes7_mm10::1::684_chr5
1_PSM_Hes7_mm10	698	6	39206866	39207386	520	39207168	10	7.25	1	1	1	Jhdm1d	-395	upstream	1_PSM_Hes7_mm10::1::698_chr6
1_PSM_Hes7_mm10	700	6	47453808	47454499	691	47454048	10	4.72727	1	1	2	A930035D04Rik, Cul1	6807, -276	in gene, upstream	1_PSM_Hes7_mm10::1::700_chr6
1_PSM_Hes7_mm10	704	6	51270442	51271375	933	51270616	10	6	1	1	1	Mir148a	-706	upstream	1_PSM_Hes7_mm10::1::704_chr6
1_PSM_Hes7_mm10	710	6	65144647	65145346	699	65145152	10	4.04545	0	1	1	Hpgds	-422	upstream	1_PSM_Hes7_mm10::1::710_chr6
1_PSM_Hes7_mm10	752	7	47050686	47051080	394	47050832	10	5.76923	1	1	1	Tmem86a	192	in gene	1_PSM_Hes7_mm10::1::752_chr7
1_PSM_Hes7_mm10	758	7	67951652	67952891	1239	67951872	10	6.02632	1	1	1	Igf1r	-385	upstream	1_PSM_Hes7_mm10::1::758_chr7
1_PSM_Hes7_mm10	759	7	73618110	73618816	706	73618528	10	4.91304	1	1	1	Gm7710	-145	upstream	1_PSM_Hes7_mm10::1::759_chr7
1_PSM_Hes7_mm10	760	7	79810284	79811399	1115	79811216	10	6.51429	1	1	1	Mesp2	489	in gene	1_PSM_Hes7_mm10::1::760_chr7
1_PSM_Hes7_mm10	773	7	126199677	126200692	1015	126200352	10	5.3125	1	1	1	Xpo6	56	in gene	1_PSM_Hes7_mm10::1::773_chr7
1_PSM_Hes7_mm10	776	7	128739904	128740544	640	128740368	10	5.80952	1	2	2	Mcmbp, Sec23ip	61, -4502	in gene, upstream	1_PSM_Hes7_mm10::1::776_chr7
1_PSM_Hes7_mm10	778	7	130865503	130866431	928	130865946	10	5.55172	1	2	2	Gm5602, Plekha1	378, 36	in gene, in gene	1_PSM_Hes7_mm10::1::778_chr7
1_PSM_Hes7_mm10	779	7	132626228	132626547	319	132626368	10	6.7	0	0	1	Lhpp	15725	in gene	1_PSM_Hes7_mm10::1::779_chr7
1_PSM_Hes7_mm10	780	7	133123712	133124657	945	133124320	10	5.53333	1	2	2	Ctbp2, 4930483O08Rik	-837, -3931	upstream, upstream	1_PSM_Hes7_mm10::1::780_chr7
1_PSM_Hes7_mm10	790	8	11312566	11313321	755	11313056	10	5.625	1	2	2	Col4a1, Col4a2	-230, 227	upstream, in gene	1_PSM_Hes7_mm10::1::790_chr8
1_PSM_Hes7_mm10	791	8	12757353	12757994	641	12757536	10	6.55	1	1	1	Atp11a	520	in gene	1_PSM_Hes7_mm10::1::791_chr8
1_PSM_Hes7_mm10	797	8	26833351	26833756	405	26833504	10	6.16667	0	0	1	2310008N11Rik	-9081	upstream	1_PSM_Hes7_mm10::1::797_chr8
1_PSM_Hes7_mm10	804	8	46470658	46471476	818	46471104	10	4.2	1	1	1	Acsl1	62	in gene	1_PSM_Hes7_mm10::1::804_chr8
1_PSM_Hes7_mm10	819	8	79711297	79711814	517	79711600	10	6.75	1	2	2	Abce1, Anapc10	140, -220	in gene, upstream	1_PSM_Hes7_mm10::1::819_chr8
1_PSM_Hes7_mm10	842	8	124020448	124021061	613	124020800	10	6.25	1	3	3	Taf5l, Mir1967, Urb2	509, -1841, -2673	in gene, upstream, upstream	1_PSM_Hes7_mm10::1::842_chr8
1_PSM_Hes7_mm10	843	8	125012850	125013560	710	125013120	10	6	1	1	1	Tsnax	123	in gene	1_PSM_Hes7_mm10::1::843_chr8
1_PSM_Hes7_mm10	883	9	100643276	100643941	665	100643584	10	6.2381	1	1	1	Stag1	-39	upstream	1_PSM_Hes7_mm10::1::883_chr9
1_PSM_Hes7_mm10	894	9	108692179	108692732	553	108692352	10	4.82353	1	1	2	Slc25a20, Prkar2a	30254, 209	downstream, in gene	1_PSM_Hes7_mm10::1::894_chr9
1_PSM_Hes7_mm10	895	9	109875701	109876197	496	109875840	10	5.375	1	1	1	Cdc25a	261	in gene	1_PSM_Hes7_mm10::1::895_chr9
1_PSM_Hes7_mm10	898	9	110781385	110781765	380	110781568	10	5.75	1	0	0				1_PSM_Hes7_mm10::1::898_chr9
1_PSM_Hes7_mm10	904	9	120932995	120933567	572	120933344	10	5.47059	1	2	2	4930593C16Rik, Ctnnb1	-2542, -56	upstream, upstream	1_PSM_Hes7_mm10::1::904_chr9
1_PSM_Hes7_mm10	912	X	162760123	162760916	793	162760384	10	4.4	1	1	1	Rbbp7	12	in gene	1_PSM_Hes7_mm10::1::912_chrX
1_PSM_Hes7_mm10	0	1	4807434	4807974	540	4807712	9	4.82353	1	1	1	Lypla1	-181	upstream	1_PSM_Hes7_mm10::1::0_chr1
1_PSM_Hes7_mm10	6	1	38642590	38642978	388	38642800	9	5.30769	0	0	1	Aff3	22155	in gene	1_PSM_Hes7_mm10::1::6_chr1
1_PSM_Hes7_mm10	11	1	74236302	74236794	492	74236512	9	6.26667	1	1	1	Arpc2	-38	upstream	1_PSM_Hes7_mm10::1::11_chr1
1_PSM_Hes7_mm10	13	1	74392026	74392768	742	74392288	9	5.75	1	2	3	Slc11a1, Ctdsp1, Mir26b	17085, 679, -2022	downstream, in gene, upstream	1_PSM_Hes7_mm10::1::13_chr1
1_PSM_Hes7_mm10	22	1	130422522	130423043	521	130422688	9	4.64706	0	1	1	Daf2	311	in gene	1_PSM_Hes7_mm10::1::22_chr1
1_PSM_Hes7_mm10	33	1	156939661	156940280	619	156939856	9	5.57895	1	1	1	Ralgps2	-230	upstream	1_PSM_Hes7_mm10::1::33_chr1
1_PSM_Hes7_mm10	40	1	167350138	167350591	453	167350320	9	5.85714	1	1	1	Aldh9a1	329	in gene	1_PSM_Hes7_mm10::1::40_chr1
1_PSM_Hes7_mm10	83	10	121739723	121740155	432	121739872	9	5.15385	1	1	1	BC048403	-65	upstream	1_PSM_Hes7_mm10::1::83_chr10
1_PSM_Hes7_mm10	87	11	6528283	6528939	656	6528720	9	5.19048	1	2	2	Myo1g, Gm11974	-7762, 40	upstream, in gene	1_PSM_Hes7_mm10::1::87_chr11
1_PSM_Hes7_mm10	89	11	8663524	8664463	939	8664064	9	6	1	1	1	Tns3	471	in gene	1_PSM_Hes7_mm10::1::89_chr11
1_PSM_Hes7_mm10	92	11	20631765	20632491	726	20632208	9	5	1	0	1	Sertad2	88955	in gene	1_PSM_Hes7_mm10::1::92_chr11
1_PSM_Hes7_mm10	110	11	60878165	60878823	658	60878640	9	5.61905	1	1	1	Tmem11	398	in gene	1_PSM_Hes7_mm10::1::110_chr11
1_PSM_Hes7_mm10	123	11	86484303	86484809	506	86484576	9	5.75	1	1	1	Rnft1	-81	upstream	1_PSM_Hes7_mm10::1::123_chr11
1_PSM_Hes7_mm10	136	11	104441589	104442220	631	104442016	9	4.5	1	1	1	Kansl1	275	in gene	1_PSM_Hes7_mm10::1::136_chr11
1_PSM_Hes7_mm10	143	11	115536272	115536875	603	115536480	9	5.52632	1	1	1	Sumo2	-250	upstream	1_PSM_Hes7_mm10::1::143_chr11
1_PSM_Hes7_mm10	154	12	8673699	8674247	548	8674048	9	4.35294	1	1	1	Pum2	-86	upstream	1_PSM_Hes7_mm10::1::154_chr12
1_PSM_Hes7_mm10	164	12	54264432	54264936	504	54264736	9	4.75	0	0	0				1_PSM_Hes7_mm10::1::164_chr12
1_PSM_Hes7_mm10	165	12	59130782	59131420	638	59131072	9	5.15	1	1	1	Ctage5	1326	in gene	1_PSM_Hes7_mm10::1::165_chr12
1_PSM_Hes7_mm10	168	12	71258459	71259163	704	71258816	9	4.36364	0	0	0				1_PSM_Hes7_mm10::1::168_chr12
1_PSM_Hes7_mm10	177	12	86678773	86679602	829	86679168	9	5.11538	1	1	1	Vash1	468	in gene	1_PSM_Hes7_mm10::1::177_chr12
1_PSM_Hes7_mm10	178	12	91590045	91590563	518	91590368	9	5.29412	0	1	1	Gtf2a1	119	in gene	1_PSM_Hes7_mm10::1::178_chr12
1_PSM_Hes7_mm10	181	12	104939342	104940290	948	104939744	9	4.8	0	0	1	Syne3	70065	in gene	1_PSM_Hes7_mm10::1::181_chr12
1_PSM_Hes7_mm10	189	12	111377678	111378462	784	111377968	9	5.20833	1	1	1	Cdc42bpb	-250	upstream	1_PSM_Hes7_mm10::1::189_chr12
1_PSM_Hes7_mm10	198	13	12105633	12106692	1059	12105952	9	5.06061	1	1	1	Ryr2	993	in gene	1_PSM_Hes7_mm10::1::198_chr13
1_PSM_Hes7_mm10	202	13	37993664	37994317	653	37994112	9	5.04762	1	1	1	Ssr1	78	in gene	1_PSM_Hes7_mm10::1::202_chr13
1_PSM_Hes7_mm10	210	13	52929189	52929748	559	52929552	9	5.29412	1	1	1	Auh	125	in gene	1_PSM_Hes7_mm10::1::210_chr13
1_PSM_Hes7_mm10	217	13	76055769	76056815	1046	76056256	9	5.27273	1	1	2	Gpr150, Arsk	740, 42404	in gene, downstream	1_PSM_Hes7_mm10::1::217_chr13
1_PSM_Hes7_mm10	222	13	98365793	98366286	493	98365952	9	5.13333	1	0	1	Foxd1	11707	downstream	1_PSM_Hes7_mm10::1::222_chr13
1_PSM_Hes7_mm10	229	14	20694871	20696001	1130	20695568	9	4.91667	1	2	4	Sec24c, Fut11, 6230400D17Rik, Chchd1	21247, 600, 7531, -7459	downstream, in gene, downstream, upstream	1_PSM_Hes7_mm10::1::229_chr14
1_PSM_Hes7_mm10	232	14	31001237	31001773	536	31001600	9	4.76471	1	2	2	Spcs1, Glt8d1	66, 207	in gene, in gene	1_PSM_Hes7_mm10::1::232_chr14
1_PSM_Hes7_mm10	235	14	31830434	31831420	986	31831072	9	4.86207	1	1	1	Ankrd28	-657	upstream	1_PSM_Hes7_mm10::1::235_chr14
1_PSM_Hes7_mm10	249	14	78536684	78537227	543	78537040	9	4.05882	1	1	1	Akap11	-180	upstream	1_PSM_Hes7_mm10::1::249_chr14
1_PSM_Hes7_mm10	250	14	79480930	79481557	627	79481259	9	6.15789	1	2	2	Wbp4, Elf1	9, 65	in gene, in gene	1_PSM_Hes7_mm10::1::250_chr14
1_PSM_Hes7_mm10	252	14	99045523	99046163	640	99045696	9	4.5	1	2	2	Mzt1, Bora	440, -681	in gene, upstream	1_PSM_Hes7_mm10::1::252_chr14
1_PSM_Hes7_mm10	256	15	6707443	6708163	720	6707808	9	5.08696	1	1	1	Rictor	-573	upstream	1_PSM_Hes7_mm10::1::256_chr15
1_PSM_Hes7_mm10	286	15	100468660	100469463	803	100469024	9	4.92	1	1	1	Letmd1	-10	upstream	1_PSM_Hes7_mm10::1::286_chr15
1_PSM_Hes7_mm10	298	16	17914058	17915293	1235	17914448	9	5.36842	1	2	3	Dgcr14, Gsc2, Slc25a1	-3100, 611, 13771	upstream, in gene, downstream	1_PSM_Hes7_mm10::1::298_chr16
1_PSM_Hes7_mm10	307	16	32644332	32645084	752	32644656	9	5.47826	1	1	1	Tnk2	13	in gene	1_PSM_Hes7_mm10::1::307_chr16
1_PSM_Hes7_mm10	310	16	43979157	43979594	437	43979392	9	5	1	1	2	Zdhhc23, Gramd1c	-342, 48553	upstream, downstream	1_PSM_Hes7_mm10::1::310_chr16
1_PSM_Hes7_mm10	321	17	10319685	10320411	726	10320112	9	5.63636	1	4	4	Qk, LOC101055707, B930003M22Rik, 1700110C19Rik	-751, 1030, 193, -4490	upstream, in gene, in gene, upstream	1_PSM_Hes7_mm10::1::321_chr17
1_PSM_Hes7_mm10	329	17	26916601	26917377	776	26916880	9	5.36	1	1	1	Kifc5b	-211	upstream	1_PSM_Hes7_mm10::1::329_chr17
1_PSM_Hes7_mm10	335	17	28485334	28485929	595	28485600	9	5.47368	1	1	1	Fkbp5	512	in gene	1_PSM_Hes7_mm10::1::335_chr17
1_PSM_Hes7_mm10	342	17	33524094	33524586	492	33524256	9	4.75	1	1	1	Adamts10	60	in gene	1_PSM_Hes7_mm10::1::342_chr17
1_PSM_Hes7_mm10	344	17	35000745	35001830	1085	35001200	9	5.5	1	1	1	Vars	293	in gene	1_PSM_Hes7_mm10::1::344_chr17
1_PSM_Hes7_mm10	345	17	35915996	35916646	650	35916384	9	4.85714	1	4	4	Atat1, Mrps18b, Ppp1r10, Mir1894	-6316, -15, -812, -1505	upstream, upstream, upstream, upstream	1_PSM_Hes7_mm10::1::345_chr17
1_PSM_Hes7_mm10	349	17	46160207	46160835	628	46160368	9	5.65	1	2	2	Mad2l1bp, Gtpbp2	-6817, -664	upstream, upstream	1_PSM_Hes7_mm10::1::349_chr17
1_PSM_Hes7_mm10	360	17	83350951	83351368	417	83351104	9	5.76923	1	1	1	Eml4	173	in gene	1_PSM_Hes7_mm10::1::360_chr17
1_PSM_Hes7_mm10	369	18	15150651	15151312	661	15151072	9	5.14286	1	1	1	Kctd1	374	in gene	1_PSM_Hes7_mm10::1::369_chr18
1_PSM_Hes7_mm10	373	18	32162825	32163364	539	32162960	9	4.70588	1	1	1	Map3k2	-129	upstream	1_PSM_Hes7_mm10::1::373_chr18
1_PSM_Hes7_mm10	374	18	33464006	33464527	521	33464272	9	5.625	1	2	2	Nrep, Gm10549	-243, 109	upstream, in gene	1_PSM_Hes7_mm10::1::374_chr18
1_PSM_Hes7_mm10	384	18	61786533	61786986	453	61786752	9	4.92857	1	1	1	Afap1l1	-90	upstream	1_PSM_Hes7_mm10::1::384_chr18
1_PSM_Hes7_mm10	387	18	73815059	73815960	901	73815344	9	6.10714	1	1	1	Me2	48	in gene	1_PSM_Hes7_mm10::1::387_chr18
1_PSM_Hes7_mm10	391	18	80255954	80256606	652	80256096	9	5.85	1	1	2	Hsbp1l1, Pqlc1	-8994, 851	upstream, in gene	1_PSM_Hes7_mm10::1::391_chr18
1_PSM_Hes7_mm10	394	19	4712109	4712644	535	4712368	9	5.70588	1	1	1	Sptbn2	1145	in gene	1_PSM_Hes7_mm10::1::394_chr19
1_PSM_Hes7_mm10	402	19	8941720	8942604	884	8942304	9	5.25	1	1	2	Eml3, Mta2	12610, 384	downstream, in gene	1_PSM_Hes7_mm10::1::402_chr19
1_PSM_Hes7_mm10	407	19	32756107	32756734	627	32756240	9	5.89474	1	1	1	Pten	-1337	upstream	1_PSM_Hes7_mm10::1::407_chr19
1_PSM_Hes7_mm10	414	19	46044981	46045777	796	46045408	9	5.08	1	1	1	Ldb1	-197	upstream	1_PSM_Hes7_mm10::1::414_chr19
1_PSM_Hes7_mm10	440	2	34870659	34871287	628	34871072	9	4.68421	1	2	2	Psmd5, D730039F16Rik	-110, -3364	upstream, upstream	1_PSM_Hes7_mm10::1::440_chr2
1_PSM_Hes7_mm10	452	2	74762900	74763637	737	74763168	9	5.43478	1	1	1	Hoxd1	188	in gene	1_PSM_Hes7_mm10::1::452_chr2
1_PSM_Hes7_mm10	462	2	117120498	117121258	760	117120832	9	4.95833	1	1	1	Spred1	-618	upstream	1_PSM_Hes7_mm10::1::462_chr2
1_PSM_Hes7_mm10	466	2	119896878	119897469	591	119897136	9	5.5	1	1	1	Mga	-92	upstream	1_PSM_Hes7_mm10::1::466_chr2
1_PSM_Hes7_mm10	474	2	128943535	128944203	668	128943816	9	5	1	1	1	Zc3h8	204	in gene	1_PSM_Hes7_mm10::1::474_chr2
1_PSM_Hes7_mm10	497	2	167503109	167503847	738	167503456	9	4.95652	1	0	1	Rnf114	10811	in gene	1_PSM_Hes7_mm10::1::497_chr2
1_PSM_Hes7_mm10	499	2	172742719	172743307	588	172742864	9	5.05263	0	0	0				1_PSM_Hes7_mm10::1::499_chr2
1_PSM_Hes7_mm10	507	3	28805288	28805836	548	28805600	9	6.05882	1	1	2	Eif5a2, Rpl22l1	24289, 89	downstream, in gene	1_PSM_Hes7_mm10::1::507_chr3
1_PSM_Hes7_mm10	509	3	37420050	37420611	561	37420224	9	5.44444	1	2	2	Nudt6, Spata5	-634, -56	upstream, upstream	1_PSM_Hes7_mm10::1::509_chr3
1_PSM_Hes7_mm10	512	3	49757080	49757586	506	49757344	9	4.875	0	1	1	Pcdh18	-28	upstream	1_PSM_Hes7_mm10::1::512_chr3
1_PSM_Hes7_mm10	519	3	65528577	65529364	787	65529008	9	5.45833	1	2	2	4931440P22Rik, Tiparp	406, 561	in gene, in gene	1_PSM_Hes7_mm10::1::519_chr3
1_PSM_Hes7_mm10	557	4	34687020	34687493	473	34687248	9	5.06667	1	1	1	Slc35a1	190	in gene	1_PSM_Hes7_mm10::1::557_chr4
1_PSM_Hes7_mm10	561	4	44167345	44168055	710	44167584	9	6.09091	1	1	1	Rnf38	699	in gene	1_PSM_Hes7_mm10::1::561_chr4
1_PSM_Hes7_mm10	563	4	45529996	45530814	818	45530304	9	5.72	1	1	1	Shb	524	in gene	1_PSM_Hes7_mm10::1::563_chr4
1_PSM_Hes7_mm10	564	4	56802072	56802876	804	56802488	9	5.28	1	2	3	Ikbkap, BC026590, Ctnnal1	-157, 159, 62723	upstream, in gene, downstream	1_PSM_Hes7_mm10::1::564_chr4
1_PSM_Hes7_mm10	569	4	86856742	86857403	661	86857152	9	5.2	1	1	2	Dennd4c, Rps6	108597, 215	downstream, in gene	1_PSM_Hes7_mm10::1::569_chr4
1_PSM_Hes7_mm10	571	4	95089878	95090441	563	95090224	9	5	0	0	0				1_PSM_Hes7_mm10::1::571_chr4
1_PSM_Hes7_mm10	579	4	119539055	119539922	867	119539501	9	5.88889	1	2	2	AA415398, Foxj3	-732, -187	upstream, upstream	1_PSM_Hes7_mm10::1::579_chr4
1_PSM_Hes7_mm10	582	4	120569566	120570208	642	120569856	9	4.33333	1	1	1	Ctps	420	in gene	1_PSM_Hes7_mm10::1::582_chr4
1_PSM_Hes7_mm10	600	4	136637549	136638179	630	136637856	9	4.75	1	0	1	Lactbl1	15235	in gene	1_PSM_Hes7_mm10::1::600_chr4
1_PSM_Hes7_mm10	618	4	152039281	152039908	627	152039504	9	6	1	2	2	Tas1r1, Nol9	-1014, 177	upstream, in gene	1_PSM_Hes7_mm10::1::618_chr4
1_PSM_Hes7_mm10	621	4	155221698	155222592	894	155222304	9	5.46429	1	1	2	Ski, Gm19313	231, -10082	in gene, upstream	1_PSM_Hes7_mm10::1::621_chr4
1_PSM_Hes7_mm10	628	5	19226336	19226988	652	19226624	9	5.7619	1	2	2	4921504A21Rik, Magi2	55, -422	in gene, upstream	1_PSM_Hes7_mm10::1::628_chr5
1_PSM_Hes7_mm10	635	5	29378360	29378935	575	29378560	9	5.16667	1	2	2	Lmbr1, 4632411P08Rik	-170, 95	upstream, in gene	1_PSM_Hes7_mm10::1::635_chr5
1_PSM_Hes7_mm10	638	5	33819834	33820350	516	33820192	9	5.1875	1	0	0				1_PSM_Hes7_mm10::1::638_chr5
1_PSM_Hes7_mm10	670	5	132542848	132543848	1000	132543264	9	5.65625	1	1	1	Auts2	-921	upstream	1_PSM_Hes7_mm10::1::670_chr5
1_PSM_Hes7_mm10	676	5	139460188	139460992	804	139460352	9	5.34615	1	1	1	3110082I17Rik	182	in gene	1_PSM_Hes7_mm10::1::676_chr5
1_PSM_Hes7_mm10	678	5	139981993	139982717	724	139982384	9	4.36364	0	0	1	Elfn1	74441	downstream	1_PSM_Hes7_mm10::1::678_chr5
1_PSM_Hes7_mm10	692	6	22355716	22356343	627	22356032	9	5.52632	1	1	1	Fam3c	49	in gene	1_PSM_Hes7_mm10::1::692_chr6
1_PSM_Hes7_mm10	708	6	57691467	57692120	653	57691872	9	4.85	1	1	1	Pyurf	206	in gene	1_PSM_Hes7_mm10::1::708_chr6
1_PSM_Hes7_mm10	739	7	4953446	4954019	573	4953760	9	5	0	0	2	Ssc5d, Sbk2	27916, 10588	downstream, downstream	1_PSM_Hes7_mm10::1::739_chr7
1_PSM_Hes7_mm10	768	7	100931258	100932188	930	100931728	9	5.37931	1	1	2	Arhgef17, P2ry6	433, 32638	in gene, downstream	1_PSM_Hes7_mm10::1::768_chr7
1_PSM_Hes7_mm10	771	7	120842561	120843399	838	120842992	9	5.5	1	1	1	Eef2k	161	in gene	1_PSM_Hes7_mm10::1::771_chr7
1_PSM_Hes7_mm10	774	7	127512284	127512999	715	127512576	9	4.95652	1	2	2	1700008J07Rik, Srcap	293, 593	in gene, in gene	1_PSM_Hes7_mm10::1::774_chr7
1_PSM_Hes7_mm10	783	7	136894576	136895122	546	136894752	9	5.17647	1	1	1	Mgmt	141	in gene	1_PSM_Hes7_mm10::1::783_chr7
1_PSM_Hes7_mm10	799	8	29219413	29220075	662	29219712	9	4.95238	1	1	1	Unc5d	-76	upstream	1_PSM_Hes7_mm10::1::799_chr8
1_PSM_Hes7_mm10	807	8	48110030	48110511	481	48110208	9	5.06667	1	0	1	Dctd	11116	in gene	1_PSM_Hes7_mm10::1::807_chr8
1_PSM_Hes7_mm10	808	8	66860812	66861239	427	66861040	9	5.30769	1	1	1	Naf1	823	in gene	1_PSM_Hes7_mm10::1::808_chr8
1_PSM_Hes7_mm10	825	8	87472352	87473353	1001	87473024	9	5.0625	1	2	3	Gm19872, Cbln1, Gm2694	12555, -432, 212	downstream, upstream, in gene	1_PSM_Hes7_mm10::1::825_chr8
1_PSM_Hes7_mm10	867	9	59750737	59751711	974	59751344	9	5.1	1	2	2	Senp8, Myo9a	-695, 170	upstream, in gene	1_PSM_Hes7_mm10::1::867_chr9
1_PSM_Hes7_mm10	881	9	94536893	94537858	965	94537120	9	5.3871	1	1	1	1190002N15Rik	961	in gene	1_PSM_Hes7_mm10::1::881_chr9
1_PSM_Hes7_mm10	886	9	102717177	102718334	1157	102718016	9	5.5	1	1	1	Amotl2	212	in gene	1_PSM_Hes7_mm10::1::886_chr9
1_PSM_Hes7_mm10	891	9	106685385	106685929	544	106685584	9	5.41176	1	1	2	Tex264, Rad54l2	364, 103629	in gene, downstream	1_PSM_Hes7_mm10::1::891_chr9
1_PSM_Hes7_mm10	27	1	151755353	151756072	719	151755520	8	5.34783	1	1	1	Edem3	146	in gene	1_PSM_Hes7_mm10::1::27_chr1
1_PSM_Hes7_mm10	28	1	153486786	153487628	842	153487296	8	5.5	1	1	1	Dhx9	364	in gene	1_PSM_Hes7_mm10::1::28_chr1
1_PSM_Hes7_mm10	44	1	177441520	177442117	597	177441830	8	5.84211	1	1	1	Zbtb18	-2831	upstream	1_PSM_Hes7_mm10::1::44_chr1
1_PSM_Hes7_mm10	54	10	30842730	30843395	665	30842995	8	4.61905	1	1	1	Hey2	-212	upstream	1_PSM_Hes7_mm10::1::54_chr10
1_PSM_Hes7_mm10	61	10	54074695	54075740	1045	54075424	8	5	1	2	2	Man1a, Gm16998	372, -498	in gene, upstream	1_PSM_Hes7_mm10::1::61_chr10
1_PSM_Hes7_mm10	74	10	86685185	86685655	470	86685408	8	5.35714	1	0	1	Hsp90b1	20036	downstream	1_PSM_Hes7_mm10::1::74_chr10
1_PSM_Hes7_mm10	82	10	121018657	121019139	482	121018944	8	4.8	0	0	0				1_PSM_Hes7_mm10::1::82_chr10
1_PSM_Hes7_mm10	97	11	50377525	50378089	564	50377680	8	5.72222	1	1	1	Hnrnph1	-39	upstream	1_PSM_Hes7_mm10::1::97_chr11
1_PSM_Hes7_mm10	122	11	78261388	78262288	900	78261808	8	5.5	1	1	2	Sdf2, 2610507B11Rik	16062, 54	downstream, in gene	1_PSM_Hes7_mm10::1::122_chr11
1_PSM_Hes7_mm10	134	11	101315812	101316389	577	101316288	8	5.66667	1	1	2	Psme3, Aoc2	37, -8775	in gene, upstream	1_PSM_Hes7_mm10::1::134_chr11
1_PSM_Hes7_mm10	140	11	113619144	113619829	685	113619344	8	5.28571	1	1	1	Sstr2	-4913	upstream	1_PSM_Hes7_mm10::1::140_chr11
1_PSM_Hes7_mm10	155	12	9064214	9064750	536	9064384	8	4.41176	0	0	0				1_PSM_Hes7_mm10::1::155_chr12
1_PSM_Hes7_mm10	169	12	72760414	72761249	835	72760832	8	5.18518	1	1	1	Ppm1a	-379	upstream	1_PSM_Hes7_mm10::1::169_chr12
1_PSM_Hes7_mm10	197	13	9276628	9277135	507	9276784	8	4.75	1	1	1	Dip2c	259	in gene	1_PSM_Hes7_mm10::1::197_chr13
1_PSM_Hes7_mm10	200	13	35968859	35969382	523	35969216	8	4.94118	1	1	2	Ppp1r3g, Lyrm4	1310, 148141	in gene, downstream	1_PSM_Hes7_mm10::1::200_chr13
1_PSM_Hes7_mm10	214	13	58401357	58403035	1678	58402053	8	5.32692	1	2	3	Hnrnpk, Mir7-1, Rmi1	463, -9167, -195	in gene, upstream, upstream	1_PSM_Hes7_mm10::1::214_chr13
1_PSM_Hes7_mm10	233	14	31018399	31019307	908	31019008	8	4.7931	0	4	5	Glt8d1, Gnl3, Snord69, Snord19, Pbrm1	17615, 81, -4657, -2736, -130	downstream, in gene, upstream, upstream, upstream	1_PSM_Hes7_mm10::1::233_chr14
1_PSM_Hes7_mm10	247	14	75845046	75845707	661	75845408	8	5.61905	1	3	3	Gm4285, Tpt1, Snora31	-444, 152, -2515	upstream, in gene, upstream	1_PSM_Hes7_mm10::1::247_chr14
1_PSM_Hes7_mm10	263	15	75940745	75941468	723	75941048	8	5.22727	1	1	1	Zfp623	96	in gene	1_PSM_Hes7_mm10::1::263_chr15
1_PSM_Hes7_mm10	266	15	77306112	77307095	983	77306304	8	4.96774	1	1	1	Rbfox2	749	in gene	1_PSM_Hes7_mm10::1::266_chr15
1_PSM_Hes7_mm10	305	16	31508459	31509407	948	31509045	8	4.7931	0	0	0				1_PSM_Hes7_mm10::1::305_chr16
1_PSM_Hes7_mm10	315	16	91688664	91689202	538	91688864	8	4.88235	1	2	4	Son, Donson, Gm10785, Cryzl1	41040, -136, -34, 39938	downstream, upstream, upstream, downstream	1_PSM_Hes7_mm10::1::315_chr16
1_PSM_Hes7_mm10	325	17	23803069	23804229	1160	23803451	8	5.08108	1	1	1	Srrm2	264	in gene	1_PSM_Hes7_mm10::1::325_chr17
1_PSM_Hes7_mm10	332	17	27623058	27624077	1019	27623680	8	4.75	1	1	2	Nudt3, Rps10	-228, 11562	upstream, downstream	1_PSM_Hes7_mm10::1::332_chr17
1_PSM_Hes7_mm10	340	17	29416163	29416609	446	29416384	8	5.28571	0	0	0				1_PSM_Hes7_mm10::1::340_chr17
1_PSM_Hes7_mm10	348	17	45594877	45595662	785	45595243	8	5.36	1	0	2	Slc29a1, Gm7325	4360, 6859	in gene, downstream	1_PSM_Hes7_mm10::1::348_chr17
1_PSM_Hes7_mm10	356	17	74338562	74339132	570	74338869	8	5.88235	1	1	1	Spast	-118	upstream	1_PSM_Hes7_mm10::1::356_chr17
1_PSM_Hes7_mm10	359	17	79715398	79716080	682	79715744	8	4.47619	1	1	1	Cyp1b1	-703	upstream	1_PSM_Hes7_mm10::1::359_chr17
1_PSM_Hes7_mm10	364	18	3507824	3508409	585	3508048	8	4.72222	1	1	1	Bambi	91	in gene	1_PSM_Hes7_mm10::1::364_chr18
1_PSM_Hes7_mm10	365	18	9958118	9958846	728	9958411	8	5.22727	1	1	1	Thoc1	231	in gene	1_PSM_Hes7_mm10::1::365_chr18
1_PSM_Hes7_mm10	412	19	43440222	43441416	1194	43441216	8	5.5	1	1	1	Cnnm1	780	in gene	1_PSM_Hes7_mm10::1::412_chr19
1_PSM_Hes7_mm10	416	19	46348845	46349352	507	46349152	8	4.75	1	1	3	Mir146b, 2310034G01Rik, Tmem180	6390, -164, -7728	downstream, upstream, upstream	1_PSM_Hes7_mm10::1::416_chr19
1_PSM_Hes7_mm10	417	19	46502087	46503000	913	46502528	8	5.21429	1	1	1	Trim8	880	in gene	1_PSM_Hes7_mm10::1::417_chr19
1_PSM_Hes7_mm10	418	19	46573194	46573688	494	46573440	8	5.06667	1	2	2	Arl3, Sfxn2	-355, 75	upstream, in gene	1_PSM_Hes7_mm10::1::418_chr19
1_PSM_Hes7_mm10	439	2	34753881	34754438	557	34754288	8	4.70588	1	1	1	Gapvd1	944	in gene	1_PSM_Hes7_mm10::1::439_chr2
1_PSM_Hes7_mm10	479	2	150748972	150749524	552	150749136	8	5.17647	1	1	1	Entpd6	55	in gene	1_PSM_Hes7_mm10::1::479_chr2
1_PSM_Hes7_mm10	506	3	21844357	21844800	443	21844512	8	4.78571	0	0	0				1_PSM_Hes7_mm10::1::506_chr3
1_PSM_Hes7_mm10	521	3	66973491	66973958	467	66973728	8	6	1	0	1	Shox2	8043	in gene	1_PSM_Hes7_mm10::1::521_chr3
1_PSM_Hes7_mm10	539	3	110249947	110250614	667	110250400	8	5.52381	1	1	1	Prmt6	598	in gene	1_PSM_Hes7_mm10::1::539_chr3
1_PSM_Hes7_mm10	542	3	127376307	127376840	533	127376480	8	4.47059	0	0	1	Gm4392	122869	in gene	1_PSM_Hes7_mm10::1::542_chr3
1_PSM_Hes7_mm10	546	3	146521028	146521558	530	146521344	8	4.4375	2	1	1	Rpf1	79	in gene	1_PSM_Hes7_mm10::1::546_chr3
1_PSM_Hes7_mm10	559	4	35156221	35156736	515	35156448	8	5.47059	0	1	2	Mob3b, Ifnk	1036, 4393	in gene, downstream	1_PSM_Hes7_mm10::1::559_chr4
1_PSM_Hes7_mm10	562	4	45408277	45409055	778	45408512	8	5.04167	1	1	1	Slc25a51	254	in gene	1_PSM_Hes7_mm10::1::562_chr4
1_PSM_Hes7_mm10	574	4	107367903	107368484	581	107368256	8	5.47368	1	1	2	Yipf1, Tmem48	53893, 472	downstream, in gene	1_PSM_Hes7_mm10::1::574_chr4
1_PSM_Hes7_mm10	586	4	127517332	127517825	493	127517579	8	5.1875	0	0	0				1_PSM_Hes7_mm10::1::586_chr4
1_PSM_Hes7_mm10	623	4	155991815	155992576	761	155992192	8	5.20833	1	2	2	B3galt6, Sdf4	486, -722	in gene, upstream	1_PSM_Hes7_mm10::1::623_chr4
1_PSM_Hes7_mm10	636	5	31219919	31220502	583	31220224	8	4.61111	1	1	1	Ppm1g	321	in gene	1_PSM_Hes7_mm10::1::636_chr5
1_PSM_Hes7_mm10	646	5	74302852	74303349	497	74303040	8	4.86667	0	0	1	Scfd2	228709	in gene	1_PSM_Hes7_mm10::1::646_chr5
1_PSM_Hes7_mm10	688	5	150673583	150674115	532	150673920	8	5.23529	1	1	2	N4bp2l2, Pds5b	-8308, 93	upstream, in gene	1_PSM_Hes7_mm10::1::688_chr5
1_PSM_Hes7_mm10	703	6	49263600	49264204	604	49263984	8	5.42105	1	1	1	Tra2a	68	in gene	1_PSM_Hes7_mm10::1::703_chr6
1_PSM_Hes7_mm10	733	6	124965136	124965768	632	124965360	8	5.4	1	1	1	Cops7a	169	in gene	1_PSM_Hes7_mm10::1::733_chr6
1_PSM_Hes7_mm10	755	7	64872517	64873102	585	64872704	8	4.77778	1	1	2	Fam189a1, Ndnl2	283824, 336	in gene, in gene	1_PSM_Hes7_mm10::1::755_chr7
1_PSM_Hes7_mm10	756	7	67372803	67373533	730	67373235	8	5.40909	1	1	1	Mef2a	-377	upstream	1_PSM_Hes7_mm10::1::756_chr7
1_PSM_Hes7_mm10	770	7	120676667	120677342	675	120676928	8	4.90476	0	3	3	Pdzd9, 9030407P20Rik, BC030336	-6585, 640, -692	upstream, in gene, upstream	1_PSM_Hes7_mm10::1::770_chr7
1_PSM_Hes7_mm10	772	7	122289484	122290037	553	122289744	8	4.88235	1	1	1	Prkcb	619	in gene	1_PSM_Hes7_mm10::1::772_chr7
1_PSM_Hes7_mm10	785	7	139266511	139266962	451	139266752	8	5.35714	0	0	1	Pwwp2b	18270	in gene	1_PSM_Hes7_mm10::1::785_chr7
1_PSM_Hes7_mm10	796	8	26119266	26119977	711	26119590	8	5.36364	1	2	2	Hook3, Rnf170	-366, 210	upstream, in gene	1_PSM_Hes7_mm10::1::796_chr8
1_PSM_Hes7_mm10	849	9	22388492	22389155	663	22388928	8	5.2381	1	1	1	Anln	278	in gene	1_PSM_Hes7_mm10::1::849_chr9
1_PSM_Hes7_mm10	850	9	23062134	23062746	612	23062400	8	4.42105	0	0	0				1_PSM_Hes7_mm10::1::850_chr9
1_PSM_Hes7_mm10	870	9	63398963	63399568	605	63399344	8	4	1	1	1	2300009A05Rik	-100	upstream	1_PSM_Hes7_mm10::1::870_chr9
1_PSM_Hes7_mm10	875	9	69121074	69121821	747	69121376	8	4.82609	0	0	1	Rora	467574	in gene	1_PSM_Hes7_mm10::1::875_chr9
1_PSM_Hes7_mm10	884	9	101073439	101073931	492	101073728	8	5.1875	1	1	1	Msl2	-999	upstream	1_PSM_Hes7_mm10::1::884_chr9
1_PSM_Hes7_mm10	3	1	16618777	16619527	750	16619189	7	4.04167	1	1	1	Ube2w	149	in gene	1_PSM_Hes7_mm10::1::3_chr1
1_PSM_Hes7_mm10	34	1	160212388	160212905	517	160212752	7	4.375	1	1	2	Cacybp, Rabgap1l	140, 580186	in gene, downstream	1_PSM_Hes7_mm10::1::34_chr1
1_PSM_Hes7_mm10	39	1	167284374	167285293	919	167285013	7	5.03448	1	1	1	Uck2	114	in gene	1_PSM_Hes7_mm10::1::39_chr1
1_PSM_Hes7_mm10	50	10	18022778	18023225	447	18022901	7	5.14286	1	1	1	Abracl	351	in gene	1_PSM_Hes7_mm10::1::50_chr10
1_PSM_Hes7_mm10	66	10	67547703	67548787	1084	67548306	7	5.20588	1	1	2	Egr2, Ado	10437, 649	downstream, in gene	1_PSM_Hes7_mm10::1::66_chr10
1_PSM_Hes7_mm10	80	10	108161680	108162139	459	108161848	7	5	1	1	1	Ppp1r12a	-552	upstream	1_PSM_Hes7_mm10::1::80_chr10
1_PSM_Hes7_mm10	137	11	105180841	105181446	605	105181248	7	4.73684	1	2	2	1700052K11Rik, Tlk2	185, -282	in gene, upstream	1_PSM_Hes7_mm10::1::137_chr11
1_PSM_Hes7_mm10	166	12	69046085	69046605	520	69046240	7	4.25	0	0	0				1_PSM_Hes7_mm10::1::166_chr12
1_PSM_Hes7_mm10	171	12	80945601	80946061	460	80945856	7	5.35714	1	2	3	Gm20337, Srsf5, Slc10a1	-457, 352, 22223	upstream, in gene, downstream	1_PSM_Hes7_mm10::1::171_chr12
1_PSM_Hes7_mm10	183	12	107980384	107981410	1026	107981120	7	4.69697	1	0	2	Bcl11b, Gm19576	22294, 7896	in gene, downstream	1_PSM_Hes7_mm10::1::183_chr12
1_PSM_Hes7_mm10	203	13	38447205	38447762	557	38447552	7	4.58824	0	0	1	Bmp6	101836	in gene	1_PSM_Hes7_mm10::1::203_chr13
1_PSM_Hes7_mm10	207	13	46417978	46418531	553	46418272	7	4.66667	1	1	1	Rbm24	-28	upstream	1_PSM_Hes7_mm10::1::207_chr13
1_PSM_Hes7_mm10	261	15	73136347	73136869	522	73136576	7	4.64706	0	0	1	Ago2	48371	in gene	1_PSM_Hes7_mm10::1::261_chr15
1_PSM_Hes7_mm10	295	16	17208490	17209362	872	17208944	7	4.88889	1	2	2	Ube2l3, Rimbp3	-7452, 809	upstream, in gene	1_PSM_Hes7_mm10::1::295_chr16
1_PSM_Hes7_mm10	312	16	57121560	57122145	585	57121760	7	4.57895	1	1	1	Tomm70a	46	in gene	1_PSM_Hes7_mm10::1::312_chr16
1_PSM_Hes7_mm10	317	16	94370755	94371446	691	94371008	7	4.80952	1	2	2	Pigp, Ttc3	7, 269	in gene, in gene	1_PSM_Hes7_mm10::1::317_chr16
1_PSM_Hes7_mm10	333	17	27856446	27857232	786	27856772	7	5	1	1	2	Snrpc, Uhrf1bp1	16685, 265	downstream, in gene	1_PSM_Hes7_mm10::1::333_chr17
1_PSM_Hes7_mm10	363	17	90394684	90395279	595	90394928	7	4	0	0	1	Nrxn1	697874	in gene	1_PSM_Hes7_mm10::1::363_chr17
1_PSM_Hes7_mm10	460	2	103970218	103970817	599	103970571	7	4.73684	1	0	1	Lmo2	12576	in gene	1_PSM_Hes7_mm10::1::460_chr2
1_PSM_Hes7_mm10	485	2	153632281	153632886	605	153632640	7	4.47368	1	1	1	Commd7	141	in gene	1_PSM_Hes7_mm10::1::485_chr2
1_PSM_Hes7_mm10	524	3	86223686	86224249	563	86223760	7	5	1	1	1	Lrba	-930	upstream	1_PSM_Hes7_mm10::1::524_chr3
1_PSM_Hes7_mm10	763	7	97696534	97697036	502	97696704	7	4.4375	1	2	3	Rsf1, LOC101055679, Clns1a	116808, -83, 47	downstream, upstream, in gene	1_PSM_Hes7_mm10::1::763_chr7
1_PSM_Hes7_mm10	828	8	90876192	90876763	571	90876592	7	5	0	0	1	Chd9	47757	in gene	1_PSM_Hes7_mm10::1::828_chr8
1_PSM_Hes7_mm10	859	9	51008606	51009040	434	51008880	7	4.92857	1	1	1	Sik2	193	in gene	1_PSM_Hes7_mm10::1::859_chr9
1_PSM_Hes7_mm10	12	1	74359656	74360208	552	74359776	6	4	0	1	2	Pnkd, Gm216	74742, -2332	downstream, upstream	1_PSM_Hes7_mm10::1::12_chr1
1_PSM_Hes7_mm10	162	12	51554987	51555489	502	51555243	6	4.3125	0	0	0				1_PSM_Hes7_mm10::1::162_chr12
1_PSM_Hes7_mm10	243	14	59625766	59626311	545	59625944	6	4.23529	1	1	1	Shisa2	663	in gene	1_PSM_Hes7_mm10::1::243_chr14
1_PSM_Hes7_mm10	314	16	91382002	91382512	510	91382128	6	4.75	0	0	1	Ifnar2	9345	in gene	1_PSM_Hes7_mm10::1::314_chr16
1_PSM_Hes7_mm10	724	6	94345218	94345730	512	94345360	6	4.1875	0	0	0				1_PSM_Hes7_mm10::1::724_chr6
1_PSM_Hes7_mm10	753	7	57026484	57026980	496	57026736	6	4.3125	0	0	1	Gabrg3	360135	in gene	1_PSM_Hes7_mm10::1::753_chr7
